# Supplementary material for: Respiratory pathogens during the COVID-19 pandemic: Alterations in detection and seasonality in Nashville, Tennessee
Source: PLoS One. 2022 Aug 3;17(8):e0270469. doi: 10.1371/journal.pone.0270469 (PMC9348857; doi:10.1371/journal.pone.0270469)
Supplement: S1 Data — (CSV) [file pone.0270469.s001.csv]

serial_number	age_group	year	month	male	hrv	rsv	adv	mpv	cov	flu	piv	bact
1	<5 years	2019	1	1	0	0	0	0	0	0	0	0
2	<5 years	2021	3	0	0	0	0	0	0	0	0	0
3	<5 years	2018	12	0	0	0	0	0	0	0	0	0
4	<5 years	2018	12	1	0	0	0	0	0	0	0	0
5	<5 years	2019	2	1	0	0	0	0	0	0	0	0
6	<5 years	2019	5	1	0	0	0	0	0	0	0	0
7	<5 years	2019	8	1	0	0	0	0	0	0	0	0
8	<5 years	2020	1	0	0	0	0	0	0	0	0	0
9	<5 years	2020	4	0	0	0	0	0	0	0	0	0
10	<5 years	2020	6	1	0	0	0	0	0	0	0	0
11	<5 years	2020	9	0	0	0	0	0	0	0	0	0
12	<5 years	2020	10	0	0	0	0	0	0	0	0	0
13	<5 years	2021	1	1	0	0	0	0	0	0	0	0
14	<5 years	2018	11	1	0	0	0	0	0	0	0	0
15	<5 years	2018	12	0	0	0	0	0	0	0	0	0
16	<5 years	2019	1	0	0	0	0	0	0	0	0	0
17	<5 years	2019	3	1	0	0	0	0	0	0	0	0
18	<5 years	2020	6	0	0	0	0	0	0	0	0	0
19	<5 years	2020	9	0	0	0	0	0	0	0	0	0
20	<5 years	2021	1	0	0	0	0	0	0	0	0	0
21	<5 years	2021	3	0	0	0	0	0	0	0	0	0
22	<5 years	2021	3	0	0	0	0	0	0	0	0	0
23	<5 years	2021	5	1	0	0	0	0	0	0	0	0
24	<5 years	2021	7	0	0	0	0	0	0	0	0	0
25	<5 years	2021	7	1	0	0	0	0	0	0	0	0
26	<5 years	2018	9	1	0	0	0	0	0	0	0	0
27	<5 years	2018	10	0	0	0	0	0	0	0	0	0
28	<5 years	2018	12	1	0	0	0	0	0	0	0	0
29	<5 years	2019	2	1	0	0	0	0	0	0	0	0
30	<5 years	2019	3	0	0	0	0	0	0	0	0	0
31	<5 years	2019	4	1	0	0	0	0	0	0	0	0
32	<5 years	2019	6	0	0	0	0	0	0	0	0	0
33	<5 years	2019	8	0	0	0	0	0	0	0	0	0
34	<5 years	2019	10	1	0	0	0	0	0	0	0	0
35	<5 years	2019	12	1	0	0	0	0	0	0	0	0
36	<5 years	2019	12	1	0	0	0	0	0	0	0	0
37	<5 years	2019	12	1	1	0	0	0	0	0	0	0
38	<5 years	2020	2	0	0	0	0	0	0	1	0	0
39	<5 years	2020	3	1	0	0	0	0	0	0	0	0
40	<5 years	2020	8	0	0	0	0	0	0	0	0	0
41	<5 years	2020	9	1	0	0	0	0	0	0	0	0
42	<5 years	2020	9	1	0	0	0	0	0	0	0	0
43	<5 years	2020	9	0	0	0	0	0	0	0	0	0
44	<5 years	2020	10	0	0	0	0	0	0	0	0	0
45	<5 years	2020	10	1	0	0	0	0	0	0	0	0
46	<5 years	2020	11	1	0	0	0	0	0	0	0	0
47	<5 years	2020	11	1	0	0	0	0	0	0	0	0
48	<5 years	2020	11	1	0	0	0	0	0	0	0	0
49	<5 years	2020	11	0	0	0	0	0	0	0	0	0
50	<5 years	2020	12	1	0	0	0	0	0	0	0	0
51	<5 years	2020	12	1	0	0	0	0	0	0	0	0
52	<5 years	2021	1	1	0	0	0	0	0	0	0	0
53	<5 years	2021	1	1	0	0	0	0	0	0	0	0
54	<5 years	2021	1	1	0	0	0	0	0	0	0	0
55	<5 years	2021	2	1	0	0	0	0	0	0	0	0
56	<5 years	2021	2	0	0	0	0	0	0	0	0	0
57	<5 years	2021	2	0	0	0	0	0	0	0	0	0
58	<5 years	2021	4	0	0	0	0	0	0	0	0	0
59	<5 years	2021	5	1	0	0	0	0	0	0	0	0
60	<5 years	2021	7	0	0	0	0	0	0	0	0	0
61	<5 years	2018	5	0	0	0	0	0	0	0	0	0
62	<5 years	2018	6	1	0	0	0	0	0	0	0	0
63	<5 years	2018	8	0	0	0	0	0	0	0	0	0
64	<5 years	2018	9	0	0	0	0	0	0	0	0	0
65	<5 years	2018	9	0	0	0	0	0	0	0	0	0
66	<5 years	2018	9	0	0	0	0	0	0	0	0	0
67	<5 years	2018	10	1	0	0	0	0	0	0	0	0
68	<5 years	2018	10	0	0	0	0	0	0	0	0	0
69	<5 years	2018	11	1	0	0	0	0	0	0	0	0
70	<5 years	2018	11	0	0	0	0	0	0	0	0	0
71	<5 years	2018	12	0	0	0	0	0	0	0	0	0
72	<5 years	2019	1	1	0	0	1	0	0	0	0	0
73	<5 years	2019	2	0	0	0	0	0	0	0	0	0
74	<5 years	2019	2	0	0	0	0	0	0	0	0	0
75	<5 years	2019	3	0	0	0	0	0	0	0	0	0
76	<5 years	2019	3	1	0	0	0	0	0	0	0	0
77	<5 years	2019	3	1	0	0	0	0	0	0	0	0
78	<5 years	2019	3	1	0	0	0	0	0	0	0	0
79	<5 years	2019	4	0	1	0	0	0	0	0	0	0
80	<5 years	2019	6	0	0	0	0	0	0	0	0	0
81	<5 years	2019	8	0	0	0	0	0	0	0	0	0
82	<5 years	2019	9	1	1	0	0	0	0	0	0	0
83	<5 years	2019	10	1	0	0	0	0	0	0	0	0
84	<5 years	2019	10	1	0	0	0	0	0	0	0	0
85	<5 years	2019	11	1	0	0	0	0	0	0	0	0
86	<5 years	2019	12	0	0	0	0	0	0	0	0	0
87	<5 years	2019	12	0	0	0	0	0	0	0	0	0
88	<5 years	2020	2	0	0	0	0	0	0	0	0	0
89	<5 years	2020	2	0	0	0	0	0	0	0	0	0
90	<5 years	2020	3	1	0	0	0	0	0	0	0	0
91	<5 years	2020	3	1	0	0	0	0	0	0	0	0
92	<5 years	2020	4	1	0	0	0	0	0	0	0	0
93	<5 years	2020	4	1	0	0	0	0	0	0	0	0
94	<5 years	2020	5	0	0	0	0	0	0	0	0	0
95	<5 years	2020	5	0	0	0	0	0	0	0	0	0
96	<5 years	2020	5	0	0	0	0	0	0	0	0	0
97	<5 years	2020	6	0	0	0	0	0	0	0	0	0
98	<5 years	2020	7	1	0	0	0	0	0	0	0	0
99	<5 years	2020	8	0	0	0	0	0	0	0	0	0
100	<5 years	2020	8	1	0	0	0	0	0	0	0	0
101	<5 years	2020	9	0	0	0	0	0	0	0	0	0
102	<5 years	2020	10	0	0	0	0	0	0	0	0	0
103	<5 years	2020	10	1	0	0	0	0	0	0	0	0
104	<5 years	2020	10	0	0	0	0	0	0	0	0	0
105	<5 years	2020	11	1	0	0	0	0	0	0	0	0
106	<5 years	2020	11	0	0	0	0	0	0	0	0	0
107	<5 years	2020	11	1	0	0	0	0	0	0	0	0
108	<5 years	2020	11	0	0	0	0	0	0	0	0	0
109	<5 years	2020	12	1	0	0	0	0	0	0	0	0
110	<5 years	2020	12	1	0	0	0	0	0	0	0	0
111	<5 years	2021	1	0	0	0	0	0	0	0	0	0
112	<5 years	2021	1	0	0	0	0	0	0	0	0	0
113	<5 years	2021	1	1	0	0	0	0	0	0	0	0
114	<5 years	2021	1	0	0	0	0	0	0	0	0	0
115	<5 years	2021	2	1	0	0	0	0	0	0	0	0
116	<5 years	2021	2	1	0	0	0	0	0	0	0	0
117	<5 years	2021	2	1	0	0	0	0	0	0	0	0
118	<5 years	2021	3	0	0	0	0	0	0	0	0	0
119	<5 years	2021	3	1	0	0	0	0	0	0	0	0
120	<5 years	2021	3	0	0	0	0	0	0	0	0	0
121	<5 years	2021	4	0	0	0	0	0	0	0	0	0
122	<5 years	2021	4	0	0	0	0	0	0	0	0	0
123	<5 years	2021	4	1	0	0	0	0	0	0	0	0
124	<5 years	2021	4	0	0	0	0	0	0	0	0	0
125	<5 years	2021	5	1	0	0	0	0	0	0	0	0
126	<5 years	2021	6	1	0	0	0	0	0	0	0	0
127	<5 years	2021	7	0	0	0	0	0	0	0	1	0
128	<5 years	2021	7	1	0	0	0	0	0	0	0	0
129	<5 years	2018	5	1	0	0	0	0	0	0	0	0
130	<5 years	2018	6	1	0	0	0	0	0	0	0	0
131	<5 years	2018	9	0	0	0	0	0	0	0	0	0
132	<5 years	2018	9	0	0	0	0	0	0	0	0	0
133	<5 years	2018	9	0	0	0	0	0	0	0	0	0
134	<5 years	2018	10	1	0	0	0	0	0	0	0	0
135	<5 years	2018	10	0	0	0	0	0	0	0	0	0
136	<5 years	2018	10	1	0	0	0	0	0	0	0	0
137	<5 years	2018	10	1	0	0	0	0	0	0	0	0
138	<5 years	2018	11	1	0	0	0	0	0	0	0	0
139	<5 years	2018	11	1	0	0	0	0	0	0	0	0
140	<5 years	2018	12	1	0	0	0	0	0	0	0	0
141	<5 years	2018	12	0	1	0	0	0	0	0	0	0
142	<5 years	2018	12	0	0	0	0	0	0	0	0	0
143	<5 years	2018	12	0	0	0	0	0	0	0	0	0
144	<5 years	2019	2	0	0	0	0	0	0	0	0	0
145	<5 years	2019	3	0	1	0	0	0	0	0	0	0
146	<5 years	2019	3	1	0	0	0	0	0	0	0	0
147	<5 years	2019	3	0	0	0	0	0	0	0	0	0
148	<5 years	2019	3	0	0	0	0	0	0	0	0	0
149	<5 years	2019	3	1	0	0	0	0	0	0	0	0
150	<5 years	2019	4	1	0	0	0	0	0	0	0	0
151	<5 years	2019	5	1	0	0	0	0	0	0	0	0
152	<5 years	2019	6	0	0	0	0	0	0	0	0	0
153	<5 years	2019	8	0	0	0	0	0	0	0	0	0
154	<5 years	2019	8	1	0	0	0	0	0	0	0	0
155	<5 years	2019	8	1	0	0	0	0	0	0	0	0
156	<5 years	2019	8	0	0	0	0	0	0	0	0	0
157	<5 years	2019	8	1	0	0	0	0	0	0	0	0
158	<5 years	2019	9	0	0	0	0	0	0	0	0	0
159	<5 years	2019	10	1	1	0	0	0	0	0	0	0
160	<5 years	2019	11	0	0	0	0	0	0	0	0	0
161	<5 years	2019	11	0	0	0	0	0	0	0	0	0
162	<5 years	2019	12	1	0	0	0	0	1	0	0	0
163	<5 years	2019	12	0	0	0	0	0	0	0	0	0
164	<5 years	2019	12	0	0	0	0	0	0	0	0	0
165	<5 years	2020	1	1	0	0	0	0	0	0	0	0
166	<5 years	2020	2	1	0	0	0	0	0	0	0	0
167	<5 years	2020	2	1	0	0	0	0	0	0	0	0
168	<5 years	2020	2	1	1	0	0	0	0	0	0	0
169	<5 years	2020	3	1	0	0	0	0	0	0	0	0
170	<5 years	2020	3	1	0	0	0	0	0	0	0	0
171	<5 years	2020	3	1	0	0	0	0	0	0	0	0
172	<5 years	2020	3	0	0	0	0	0	0	0	0	0
173	<5 years	2020	5	1	0	0	0	0	0	0	0	0
174	<5 years	2020	5	1	0	0	0	0	0	0	0	0
175	<5 years	2020	5	1	0	0	0	0	0	0	0	0
176	<5 years	2020	6	1	0	0	0	0	0	0	0	0
177	<5 years	2020	7	1	0	0	0	0	0	0	0	0
178	<5 years	2020	8	0	0	0	0	0	0	0	0	0
179	<5 years	2020	8	1	0	0	0	0	0	0	0	0
180	<5 years	2020	8	0	0	0	0	0	0	0	0	0
181	<5 years	2020	9	1	0	0	0	0	0	0	0	0
182	<5 years	2020	9	1	0	0	0	0	0	0	0	0
183	<5 years	2020	10	1	0	0	0	0	0	0	0	0
184	<5 years	2020	10	1	0	0	0	0	0	0	0	0
185	<5 years	2020	11	0	0	0	0	0	0	0	0	0
186	<5 years	2020	12	1	0	0	0	0	0	0	0	0
187	<5 years	2021	1	1	0	0	0	0	0	0	0	0
188	<5 years	2021	1	1	1	0	0	0	0	0	0	0
189	<5 years	2021	1	0	0	0	0	0	0	0	0	0
190	<5 years	2021	1	0	0	0	0	0	0	0	0	0
191	<5 years	2021	2	1	0	0	0	0	0	0	0	0
192	<5 years	2021	3	1	0	0	0	0	0	0	0	0
193	<5 years	2021	3	1	0	0	0	0	0	0	0	0
194	<5 years	2021	5	1	0	0	0	0	0	0	0	0
195	<5 years	2021	5	0	0	0	0	0	0	0	0	0
196	<5 years	2021	5	1	0	0	0	0	0	0	0	0
197	<5 years	2021	6	0	0	0	0	0	0	0	0	0
198	<5 years	2021	6	0	0	0	0	0	0	0	0	0
199	<5 years	2021	7	1	0	0	0	0	0	0	0	0
200	<5 years	2021	7	0	0	0	0	0	0	0	0	0
201	<5 years	2021	7	1	0	0	0	0	0	0	0	0
202	<5 years	2018	5	0	0	0	0	0	0	0	0	0
203	<5 years	2018	6	0	0	0	0	0	0	0	0	0
204	<5 years	2018	8	0	0	0	0	0	0	0	0	0
205	<5 years	2018	9	0	1	0	0	0	0	0	0	0
206	<5 years	2018	12	1	0	0	0	0	0	0	0	0
207	<5 years	2019	2	1	0	0	0	0	0	0	0	0
208	<5 years	2019	2	0	0	0	0	0	0	0	0	0
209	<5 years	2019	2	0	0	0	0	0	0	0	0	0
210	<5 years	2019	3	1	0	0	0	0	0	0	0	0
211	<5 years	2019	3	1	0	0	0	0	0	0	0	0
212	<5 years	2019	4	0	0	0	0	0	0	0	0	0
213	<5 years	2019	4	0	0	0	0	0	0	0	0	0
214	<5 years	2019	4	0	0	0	0	0	0	0	0	0
215	<5 years	2019	6	0	0	0	0	0	0	0	0	0
216	<5 years	2019	6	1	0	0	0	0	0	0	0	0
217	<5 years	2019	8	1	1	0	0	0	0	0	0	0
218	<5 years	2019	11	0	0	0	0	0	0	0	0	0
219	<5 years	2019	12	1	0	0	0	0	0	0	0	0
220	<5 years	2019	12	0	0	0	0	0	0	0	0	0
221	<5 years	2019	12	1	0	0	0	0	0	0	0	0
222	<5 years	2020	1	0	0	0	0	0	0	0	0	0
223	<5 years	2020	1	1	0	0	0	0	0	0	0	0
224	<5 years	2020	1	1	0	0	0	0	0	0	0	0
225	<5 years	2020	2	0	0	0	0	0	0	0	0	0
226	<5 years	2020	2	1	0	0	0	0	0	0	0	0
227	<5 years	2020	5	1	0	0	0	0	0	0	0	0
228	<5 years	2020	5	1	0	0	0	0	0	0	0	0
229	<5 years	2020	5	0	0	0	0	0	0	0	0	0
230	<5 years	2020	6	1	0	0	0	0	0	0	0	0
231	<5 years	2020	7	0	0	0	0	0	0	0	0	0
232	<5 years	2020	8	1	0	0	0	0	0	0	0	0
233	<5 years	2020	9	0	0	0	0	0	0	0	0	0
234	<5 years	2020	9	0	0	0	0	0	0	0	0	0
235	<5 years	2020	9	1	0	0	0	0	0	0	0	0
236	<5 years	2021	2	0	0	0	0	0	0	0	0	0
237	<5 years	2021	4	0	0	0	0	0	0	0	0	0
238	<5 years	2021	5	0	0	0	0	0	0	0	0	0
239	<5 years	2021	6	1	0	0	0	0	0	0	0	0
240	<5 years	2021	7	1	0	0	0	0	0	0	0	0
241	<5 years	2021	7	1	0	0	0	0	0	0	0	0
242	<5 years	2021	7	0	0	0	0	0	0	0	0	0
243	<5 years	2021	7	1	0	0	0	0	0	0	0	0
244	<5 years	2018	8	0	0	0	0	0	0	0	0	0
245	<5 years	2018	11	0	1	0	0	0	0	0	0	0
246	<5 years	2018	12	0	0	0	0	0	0	0	0	0
247	<5 years	2019	2	1	0	1	0	0	0	0	0	0
248	<5 years	2019	3	0	1	0	0	0	0	0	0	0
249	<5 years	2019	4	0	1	0	0	0	0	0	0	0
250	<5 years	2019	4	1	0	0	0	0	0	0	0	0
251	<5 years	2019	5	1	0	0	0	0	0	0	0	0
252	<5 years	2019	6	0	0	0	0	0	0	0	0	0
253	<5 years	2019	7	1	0	0	0	0	0	0	0	0
254	<5 years	2019	8	1	0	0	0	0	0	0	0	0
255	<5 years	2019	9	0	0	0	0	0	0	0	0	0
256	<5 years	2019	9	1	0	0	0	0	0	0	0	0
257	<5 years	2020	1	0	0	0	0	0	0	0	0	0
258	<5 years	2020	1	1	0	0	0	0	0	0	0	0
259	<5 years	2020	1	1	0	0	0	0	0	0	0	0
260	<5 years	2020	2	1	0	0	0	0	0	0	0	0
261	<5 years	2020	3	1	0	0	0	0	0	0	0	0
262	<5 years	2020	3	1	0	0	0	0	0	0	0	0
263	<5 years	2020	3	1	0	0	0	0	0	0	0	0
264	<5 years	2020	5	1	0	0	0	0	0	0	0	0
265	<5 years	2020	5	1	0	0	0	0	0	0	0	0
266	<5 years	2020	6	1	0	0	0	0	0	0	0	0
267	<5 years	2020	7	0	0	0	0	0	0	0	0	0
268	<5 years	2020	9	1	1	0	0	0	0	0	0	0
269	<5 years	2020	9	1	0	0	0	0	0	0	0	0
270	<5 years	2020	10	0	0	0	0	0	0	0	0	0
271	<5 years	2020	10	0	0	0	0	0	0	0	0	0
272	<5 years	2020	12	1	0	0	0	0	0	0	0	0
273	<5 years	2020	12	1	0	0	0	0	0	0	0	0
274	<5 years	2021	1	0	0	0	0	0	0	0	0	0
275	<5 years	2021	1	1	0	0	0	0	0	0	0	0
276	<5 years	2021	1	1	0	0	0	0	0	0	0	0
277	<5 years	2021	1	1	0	0	0	0	0	0	0	0
278	<5 years	2021	3	0	0	0	0	0	0	0	0	0
279	<5 years	2021	6	0	0	0	0	0	0	0	0	0
280	<5 years	2021	7	0	0	0	0	0	0	0	0	0
281	<5 years	2018	6	0	0	0	0	0	0	0	0	0
282	<5 years	2018	10	0	0	0	0	0	0	0	0	0
283	<5 years	2018	10	1	0	0	0	0	0	0	0	0
284	<5 years	2018	11	0	0	0	0	0	0	0	0	0
285	<5 years	2019	1	0	0	0	0	0	0	0	0	0
286	<5 years	2019	6	1	1	0	0	0	0	0	0	0
287	<5 years	2019	6	1	1	0	0	0	0	0	0	0
288	<5 years	2019	7	0	0	0	0	0	0	0	0	0
289	<5 years	2019	8	1	1	0	0	0	0	0	0	0
290	<5 years	2019	9	1	1	0	0	0	0	0	0	0
291	<5 years	2019	9	1	0	0	0	0	0	0	0	0
292	<5 years	2019	11	1	0	0	0	0	0	0	0	0
293	<5 years	2019	11	0	0	0	0	0	0	0	0	0
294	<5 years	2020	1	0	0	0	0	0	0	0	0	0
295	<5 years	2020	4	0	0	0	0	0	0	0	0	0
296	<5 years	2020	7	1	0	0	0	0	0	0	0	0
297	<5 years	2020	7	1	0	0	0	0	0	0	0	0
298	<5 years	2020	8	1	0	0	0	0	0	0	0	0
299	<5 years	2020	8	1	0	0	0	0	0	0	0	0
300	<5 years	2020	9	0	0	0	0	0	0	0	0	0
301	<5 years	2020	10	1	0	0	0	0	0	0	0	0
302	<5 years	2020	12	1	0	0	0	0	0	0	0	0
303	<5 years	2021	1	1	0	0	0	0	0	0	0	0
304	<5 years	2021	1	1	0	0	0	0	0	0	0	0
305	<5 years	2021	3	0	0	0	0	0	0	0	0	0
306	<5 years	2021	4	0	0	0	0	0	0	0	0	0
307	<5 years	2021	4	1	0	0	0	0	0	0	0	0
308	<5 years	2021	5	1	0	0	0	0	0	0	0	0
309	<5 years	2021	5	0	0	0	1	0	0	0	0	0
310	<5 years	2021	5	0	0	0	0	0	0	0	0	0
311	<5 years	2021	6	0	0	0	0	0	0	0	0	0
312	<5 years	2021	7	0	0	0	0	0	0	0	0	0
313	<5 years	2021	7	1	0	0	0	0	0	0	0	0
314	<5 years	2018	5	1	0	0	0	0	0	0	0	0
315	<5 years	2018	5	1	0	0	0	0	0	0	0	0
316	<5 years	2018	6	1	0	0	0	0	0	0	0	0
317	<5 years	2018	8	1	0	0	0	0	0	0	0	0
318	<5 years	2018	11	0	0	0	0	0	0	0	0	0
319	<5 years	2019	2	1	0	0	0	0	0	0	0	0
320	<5 years	2019	3	0	0	0	0	0	0	1	0	0
321	<5 years	2019	8	0	0	0	0	0	0	0	0	0
322	<5 years	2019	8	0	0	0	0	0	0	0	0	0
323	<5 years	2019	8	1	1	0	0	0	0	0	0	0
324	<5 years	2019	9	1	1	0	0	0	0	0	0	0
325	<5 years	2019	10	1	1	0	0	0	0	0	0	0
326	<5 years	2019	11	1	0	0	0	0	0	0	0	0
327	<5 years	2019	11	1	0	0	0	0	0	0	0	0
328	<5 years	2019	11	1	0	0	0	0	0	0	0	0
329	<5 years	2019	12	0	0	0	0	0	0	0	0	0
330	<5 years	2019	12	1	0	0	0	0	0	0	0	0
331	<5 years	2020	1	0	0	0	0	0	1	0	0	0
332	<5 years	2020	2	0	0	0	0	0	0	0	0	0
333	<5 years	2020	2	1	0	0	0	0	0	0	0	0
334	<5 years	2020	4	0	0	0	0	0	0	0	0	0
335	<5 years	2020	5	1	0	0	0	0	0	0	0	0
336	<5 years	2020	7	0	0	0	0	0	0	0	0	0
337	<5 years	2020	7	1	0	0	0	0	0	0	0	0
338	<5 years	2020	7	1	0	0	0	0	0	0	0	0
339	<5 years	2020	10	1	0	0	0	0	0	0	0	0
340	<5 years	2020	10	0	0	0	0	0	0	0	0	0
341	<5 years	2020	11	1	0	0	0	0	0	0	0	0
342	<5 years	2021	1	1	0	0	0	0	0	0	0	0
343	<5 years	2021	2	0	0	0	0	0	0	0	0	0
344	<5 years	2021	3	0	0	0	0	0	0	0	0	0
345	<5 years	2021	3	0	0	0	0	0	0	0	0	0
346	<5 years	2021	5	1	0	0	0	0	0	0	0	0
347	<5 years	2021	6	0	0	0	0	0	0	0	0	0
348	<5 years	2021	6	1	0	0	0	0	0	0	0	0
349	<5 years	2021	6	0	0	1	1	0	0	0	0	0
350	<5 years	2018	6	1	1	0	0	0	0	0	0	0
351	<5 years	2018	6	0	0	0	0	0	0	0	0	0
352	<5 years	2018	7	0	1	0	0	0	0	0	0	0
353	<5 years	2018	9	1	0	0	0	0	0	0	0	0
354	<5 years	2018	9	1	0	0	0	0	0	0	0	0
355	<5 years	2018	10	1	0	0	0	0	0	0	0	0
356	<5 years	2018	12	1	1	0	0	0	0	0	0	0
357	<5 years	2018	12	0	0	0	0	0	0	0	0	0
358	<5 years	2019	1	0	0	0	0	0	0	0	0	0
359	<5 years	2019	4	1	1	0	0	0	0	0	0	0
360	<5 years	2019	4	1	0	1	0	0	0	0	0	0
361	<5 years	2019	5	1	1	0	0	0	0	0	0	0
362	<5 years	2019	6	1	0	0	0	0	0	0	0	0
363	<5 years	2019	7	1	1	0	0	0	0	0	0	0
364	<5 years	2019	9	0	1	0	0	0	0	0	0	0
365	<5 years	2019	9	1	0	0	0	0	0	0	0	0
366	<5 years	2019	9	0	0	0	0	0	0	0	0	0
367	<5 years	2019	11	1	0	0	0	0	0	0	0	0
368	<5 years	2020	2	1	0	0	0	0	0	0	0	0
369	<5 years	2020	6	1	0	0	0	0	0	0	0	0
370	<5 years	2020	8	1	0	0	0	0	0	0	0	0
371	<5 years	2020	9	0	1	0	0	0	0	0	0	0
372	<5 years	2020	10	0	0	0	0	0	0	0	0	0
373	<5 years	2020	10	0	0	0	0	0	0	0	0	0
374	<5 years	2020	11	1	0	0	0	0	0	0	0	0
375	<5 years	2020	11	1	0	0	0	0	0	0	0	0
376	<5 years	2020	12	1	0	0	0	0	0	0	0	0
377	<5 years	2020	12	0	0	0	0	0	0	0	0	0
378	<5 years	2021	4	1	0	0	0	0	0	0	0	0
379	<5 years	2021	5	1	0	0	0	0	0	0	0	0
380	<5 years	2021	6	0	0	0	0	0	0	0	0	0
381	<5 years	2021	7	1	0	0	0	0	0	0	0	0
382	<5 years	2018	9	1	1	0	0	0	0	0	0	0
383	<5 years	2018	12	1	0	1	0	0	0	0	0	0
384	<5 years	2018	12	0	0	0	0	0	0	0	0	0
385	<5 years	2018	12	0	1	0	0	0	0	0	0	0
386	<5 years	2019	1	1	0	0	0	0	0	0	0	0
387	<5 years	2019	6	1	0	0	0	0	0	0	0	0
388	<5 years	2019	7	1	1	0	0	0	0	0	0	0
389	<5 years	2019	7	0	0	0	0	0	0	0	0	0
390	<5 years	2019	9	0	0	0	0	0	0	0	0	0
391	<5 years	2019	10	1	1	0	0	0	0	0	0	0
392	<5 years	2019	12	1	0	0	0	0	0	0	0	0
393	<5 years	2019	12	0	0	0	0	0	0	0	0	0
394	<5 years	2020	1	1	0	1	0	0	0	0	0	0
395	<5 years	2020	2	1	1	0	0	0	0	0	0	0
396	<5 years	2020	3	1	0	0	0	0	0	0	0	0
397	<5 years	2020	4	0	0	0	0	0	0	0	0	0
398	<5 years	2020	7	0	0	0	0	0	0	0	0	0
399	<5 years	2020	8	1	0	0	0	0	0	0	0	0
400	<5 years	2020	9	1	0	0	0	0	0	0	0	0
401	<5 years	2020	9	0	0	0	0	0	0	0	0	0
402	<5 years	2020	12	1	0	0	0	0	0	0	0	0
403	<5 years	2021	3	0	0	0	0	0	0	0	0	0
404	<5 years	2021	3	0	0	0	0	0	0	0	0	0
405	<5 years	2021	3	0	0	0	0	0	0	0	0	0
406	<5 years	2021	3	1	0	0	0	0	0	0	0	0
407	<5 years	2021	4	1	0	0	0	0	0	0	0	0
408	<5 years	2021	5	0	0	0	0	0	0	0	0	0
409	<5 years	2018	5	0	0	0	0	0	0	0	0	0
410	<5 years	2018	6	0	0	0	0	0	0	0	0	0
411	<5 years	2018	10	0	0	0	0	0	0	0	0	0
412	<5 years	2018	12	1	0	1	0	0	0	0	0	0
413	<5 years	2019	1	0	0	0	0	0	0	0	0	0
414	<5 years	2019	1	0	0	0	0	0	0	0	0	0
415	<5 years	2019	1	1	0	0	0	0	0	0	0	0
416	<5 years	2019	4	1	1	0	0	0	0	0	0	0
417	<5 years	2019	6	0	0	0	0	0	0	0	0	0
418	<5 years	2019	8	0	0	0	0	0	0	0	0	0
419	<5 years	2019	8	1	0	0	0	0	0	0	0	0
420	<5 years	2019	8	1	0	0	0	0	0	0	0	0
421	<5 years	2019	11	1	0	0	0	0	0	0	0	0
422	<5 years	2019	11	1	0	0	0	0	0	0	0	0
423	<5 years	2019	11	1	0	0	0	0	0	0	0	0
424	<5 years	2019	11	0	1	0	0	0	0	0	0	0
425	<5 years	2019	12	0	0	1	0	0	0	0	0	0
426	<5 years	2019	12	0	0	1	0	0	0	0	0	0
427	<5 years	2020	2	1	0	0	0	0	0	0	0	0
428	<5 years	2020	6	1	0	0	0	0	0	0	0	0
429	<5 years	2020	8	1	0	0	0	0	0	0	0	0
430	<5 years	2020	8	1	0	0	0	0	0	0	0	0
431	<5 years	2020	8	0	0	0	0	0	0	0	0	0
432	<5 years	2020	8	1	0	0	0	0	0	0	0	0
433	<5 years	2020	10	1	1	0	0	0	0	0	0	0
434	<5 years	2020	12	1	0	0	0	0	0	0	0	0
435	<5 years	2020	12	0	0	0	0	0	0	0	0	0
436	<5 years	2021	2	0	0	0	0	0	0	0	0	0
437	<5 years	2021	3	1	1	0	0	0	0	0	0	0
438	<5 years	2021	4	0	0	0	0	0	0	0	0	0
439	<5 years	2021	5	1	0	0	1	0	0	0	0	0
440	<5 years	2021	5	1	0	0	0	0	0	0	0	0
441	<5 years	2021	5	1	0	0	0	0	0	0	0	0
442	<5 years	2021	5	0	0	0	0	0	0	0	0	0
443	<5 years	2021	6	1	0	0	0	0	0	0	0	0
444	<5 years	2021	6	0	0	0	0	0	0	0	0	0
445	<5 years	2021	6	0	0	0	0	0	0	0	0	0
446	<5 years	2021	7	0	1	0	0	0	0	0	0	0
447	<5 years	2021	7	1	0	1	0	0	0	0	0	0
448	<5 years	2021	7	0	1	0	0	0	0	0	0	0
449	<5 years	2018	5	1	0	0	0	0	0	0	0	0
450	<5 years	2018	6	0	0	0	0	0	0	0	0	0
451	<5 years	2018	9	1	0	0	0	0	0	0	0	0
452	<5 years	2018	9	1	1	0	0	0	0	0	0	0
453	<5 years	2018	11	1	0	0	0	0	0	0	0	0
454	<5 years	2018	11	0	0	1	0	0	0	0	0	0
455	<5 years	2018	12	0	0	0	0	0	0	0	0	0
456	<5 years	2019	1	1	0	0	0	0	0	1	0	0
457	<5 years	2019	1	0	0	0	0	0	0	0	0	0
458	<5 years	2019	2	1	0	0	0	0	0	0	0	0
459	<5 years	2019	3	1	0	1	0	0	0	0	0	0
460	<5 years	2019	3	1	0	0	0	0	0	0	0	0
461	<5 years	2019	4	0	0	0	0	0	0	0	0	0
462	<5 years	2019	5	1	0	0	0	0	0	0	0	0
463	<5 years	2019	7	1	0	0	0	0	0	0	0	0
464	<5 years	2019	7	1	0	0	0	0	0	0	0	0
465	<5 years	2019	8	1	0	0	0	0	0	0	0	0
466	<5 years	2020	1	1	0	1	0	0	0	0	0	0
467	<5 years	2020	3	1	0	0	0	0	0	0	0	0
468	<5 years	2020	5	1	0	0	0	0	0	0	0	0
469	<5 years	2020	5	1	0	0	0	0	0	0	0	0
470	<5 years	2020	6	1	0	0	0	0	0	0	0	0
471	<5 years	2020	9	1	0	0	0	0	0	0	0	0
472	<5 years	2020	11	0	0	0	0	0	0	0	0	0
473	<5 years	2021	2	0	0	0	0	0	0	0	0	0
474	<5 years	2021	3	1	0	0	0	0	0	0	0	0
475	<5 years	2021	4	1	0	0	0	0	0	0	0	0
476	<5 years	2021	5	1	0	0	0	0	0	0	0	0
477	<5 years	2021	5	0	0	1	0	0	1	0	0	0
478	<5 years	2021	6	0	0	0	0	0	0	0	0	0
479	<5 years	2021	6	1	0	1	0	0	0	0	0	0
480	<5 years	2021	6	0	0	1	0	0	0	0	0	0
481	<5 years	2021	6	0	0	0	0	0	0	0	0	0
482	<5 years	2021	7	1	0	1	0	0	0	0	0	0
483	<5 years	2021	7	0	0	0	0	0	0	0	0	0
484	<5 years	2021	7	0	1	1	0	0	0	0	0	0
485	<5 years	2018	7	1	0	0	0	0	0	0	0	0
486	<5 years	2018	9	1	0	0	0	0	0	0	0	0
487	<5 years	2018	10	1	1	0	0	0	0	0	0	0
488	<5 years	2018	10	0	0	0	0	0	0	0	0	0
489	<5 years	2018	12	1	0	0	0	0	0	0	0	0
490	<5 years	2019	1	1	0	0	0	0	0	0	0	0
491	<5 years	2019	1	0	0	0	0	0	0	0	0	0
492	<5 years	2019	1	0	0	0	0	0	1	0	0	0
493	<5 years	2019	2	0	0	0	0	0	0	0	0	0
494	<5 years	2019	3	0	0	0	0	0	0	0	0	0
495	<5 years	2019	4	1	0	0	0	0	0	0	0	0
496	<5 years	2019	5	0	0	0	0	0	0	0	1	0
497	<5 years	2019	6	0	0	0	0	0	0	0	0	0
498	<5 years	2019	7	1	0	0	0	0	0	0	0	0
499	<5 years	2019	7	1	1	0	0	0	0	0	0	0
500	<5 years	2019	7	0	0	0	0	0	0	0	0	0
501	<5 years	2019	8	0	1	0	0	0	0	0	0	0
502	<5 years	2019	8	0	1	0	0	0	0	0	0	0
503	<5 years	2019	9	1	0	0	0	0	0	0	0	0
504	<5 years	2019	12	1	0	1	0	0	0	0	0	0
505	<5 years	2019	12	0	0	0	0	1	0	0	0	0
506	<5 years	2020	1	1	0	1	0	0	0	0	0	0
507	<5 years	2020	1	0	0	1	0	0	0	0	0	0
508	<5 years	2020	1	0	0	1	0	0	0	0	0	0
509	<5 years	2020	1	1	0	1	0	0	0	0	0	0
510	<5 years	2020	2	1	0	0	0	0	0	0	0	0
511	<5 years	2020	2	0	0	1	0	0	0	0	0	0
512	<5 years	2020	2	1	0	0	0	0	0	0	0	0
513	<5 years	2020	2	1	1	0	0	0	0	0	0	0
514	<5 years	2020	8	1	0	0	0	0	0	0	0	0
515	<5 years	2020	8	0	0	0	0	0	0	0	0	0
516	<5 years	2020	9	1	0	0	0	0	0	0	0	0
517	<5 years	2020	9	1	0	0	0	0	0	0	0	0
518	<5 years	2020	11	1	0	0	0	0	0	0	0	0
519	<5 years	2021	2	0	0	0	0	0	0	0	0	0
520	<5 years	2021	2	1	0	0	0	0	0	0	0	0
521	<5 years	2021	4	1	0	0	0	0	0	0	1	0
522	<5 years	2021	4	1	0	0	0	0	0	0	0	0
523	<5 years	2021	5	1	0	0	0	0	0	0	0	0
524	<5 years	2021	6	1	0	1	0	0	0	0	0	0
525	<5 years	2018	6	1	0	0	0	0	0	0	0	0
526	<5 years	2018	7	1	0	0	0	0	0	0	0	0
527	<5 years	2018	7	0	0	0	0	0	0	0	1	0
528	<5 years	2018	9	1	0	0	0	0	0	0	0	0
529	<5 years	2018	10	1	0	0	0	0	0	0	0	0
530	<5 years	2018	10	1	0	0	0	0	0	0	0	0
531	<5 years	2018	11	1	0	1	0	0	0	0	0	0
532	<5 years	2018	12	1	0	0	0	0	0	0	0	0
533	<5 years	2019	3	1	0	0	0	0	0	0	0	0
534	<5 years	2019	7	1	1	0	0	0	0	0	1	0
535	<5 years	2019	8	0	0	0	0	0	0	0	0	0
536	<5 years	2019	12	1	1	1	0	0	0	0	0	0
537	<5 years	2019	12	1	0	1	0	0	0	0	0	0
538	<5 years	2019	12	0	0	1	0	0	0	0	0	0
539	<5 years	2020	2	0	0	0	0	0	1	0	0	0
540	<5 years	2020	3	1	0	1	0	0	0	0	0	0
541	<5 years	2020	4	1	0	0	0	0	0	0	0	0
542	<5 years	2020	5	1	0	0	0	0	0	0	0	0
543	<5 years	2020	5	1	0	0	0	0	0	0	0	0
544	<5 years	2020	9	1	0	0	0	0	0	0	0	0
545	<5 years	2020	11	0	0	0	0	0	0	0	0	0
546	<5 years	2020	11	0	1	0	0	0	0	0	0	0
547	<5 years	2020	11	1	0	0	0	0	0	0	0	0
548	<5 years	2021	3	0	0	0	0	0	0	0	0	0
549	<5 years	2021	3	0	0	0	0	0	0	0	0	0
550	<5 years	2021	3	0	0	0	0	0	0	0	0	0
551	<5 years	2021	3	0	0	0	0	0	0	0	0	0
552	<5 years	2021	4	1	1	0	0	0	0	0	0	0
553	<5 years	2021	5	1	0	0	0	0	0	0	0	0
554	<5 years	2021	5	1	0	0	0	0	0	0	0	0
555	<5 years	2021	5	0	0	0	0	0	1	0	0	0
556	<5 years	2021	6	0	0	1	0	0	0	0	0	0
557	<5 years	2021	7	0	1	0	0	0	0	0	0	0
558	<5 years	2021	7	1	0	1	0	0	0	0	0	0
559	<5 years	2018	6	1	0	0	0	0	0	0	0	0
560	<5 years	2018	9	1	0	0	0	0	0	0	0	0
561	<5 years	2018	12	0	0	0	0	0	0	0	0	0
562	<5 years	2018	12	0	0	0	0	0	0	0	0	0
563	<5 years	2018	12	0	1	0	0	0	0	0	0	0
564	<5 years	2019	1	1	0	0	0	0	0	0	0	0
565	<5 years	2019	1	0	1	0	0	0	0	0	0	0
566	<5 years	2019	2	0	1	1	0	0	0	0	0	0
567	<5 years	2019	3	1	0	0	0	0	0	0	0	0
568	<5 years	2019	5	0	0	0	0	0	0	0	0	0
569	<5 years	2019	7	0	1	0	0	0	0	0	0	0
570	<5 years	2019	8	0	0	0	0	0	0	0	0	0
571	<5 years	2019	8	1	0	0	0	0	0	0	0	0
572	<5 years	2019	12	1	0	0	0	0	0	0	0	0
573	<5 years	2020	1	0	0	1	0	0	0	0	0	0
574	<5 years	2020	3	1	0	0	0	0	0	0	0	0
575	<5 years	2020	4	1	0	0	0	0	0	0	0	0
576	<5 years	2020	4	0	0	0	0	0	0	0	0	0
577	<5 years	2020	9	0	1	0	0	0	0	0	0	0
578	<5 years	2020	11	1	1	0	0	0	0	0	0	0
579	<5 years	2020	11	1	0	0	0	0	0	0	0	0
580	<5 years	2020	12	0	1	0	0	0	0	0	0	0
581	<5 years	2020	12	0	0	0	0	0	1	0	0	0
582	<5 years	2021	2	0	0	0	0	0	0	0	0	0
583	<5 years	2021	3	0	1	0	0	0	0	0	0	0
584	<5 years	2021	4	1	0	0	0	0	0	0	0	0
585	<5 years	2021	5	1	0	0	0	0	0	0	1	0
586	<5 years	2021	6	0	0	0	0	0	0	0	0	0
587	<5 years	2021	7	1	0	1	0	0	0	0	0	0
588	<5 years	2021	7	1	0	0	0	0	0	0	0	0
589	<5 years	2018	5	1	0	0	0	0	0	0	0	0
590	<5 years	2018	5	1	0	0	0	0	0	0	0	0
591	<5 years	2018	5	0	1	0	0	0	0	0	1	0
592	<5 years	2018	6	0	0	0	0	0	0	0	0	0
593	<5 years	2018	10	1	0	0	0	0	0	0	0	0
594	<5 years	2018	12	0	0	1	0	0	0	0	0	0
595	<5 years	2018	12	1	0	1	0	0	0	0	0	0
596	<5 years	2019	1	0	0	0	1	0	0	0	0	0
597	<5 years	2019	2	1	0	0	0	0	0	0	0	0
598	<5 years	2019	3	0	0	0	0	0	0	0	0	0
599	<5 years	2019	3	0	0	0	0	1	0	0	0	0
600	<5 years	2019	4	0	0	0	0	0	0	0	0	0
601	<5 years	2019	6	1	0	0	0	0	0	0	0	0
602	<5 years	2019	7	1	0	0	0	0	0	0	0	0
603	<5 years	2019	9	0	0	0	0	0	0	0	0	0
604	<5 years	2019	10	0	0	0	0	0	0	0	0	0
605	<5 years	2019	10	0	0	0	0	0	0	0	0	0
606	<5 years	2019	11	0	0	1	0	0	0	0	0	0
607	<5 years	2019	12	1	0	1	0	0	0	0	0	0
608	<5 years	2020	1	1	0	0	0	0	0	0	0	0
609	<5 years	2020	2	1	1	0	0	0	0	0	0	0
610	<5 years	2020	2	0	0	0	0	0	0	0	0	0
611	<5 years	2020	3	1	0	0	0	0	0	0	0	0
612	<5 years	2020	5	1	0	0	0	0	0	0	0	0
613	<5 years	2020	6	0	0	0	0	0	0	0	0	0
614	<5 years	2020	6	1	0	0	0	0	0	0	0	0
615	<5 years	2020	7	1	1	0	0	0	0	0	0	0
616	<5 years	2020	8	1	0	0	0	0	0	0	0	0
617	<5 years	2020	9	1	0	0	0	0	0	0	0	0
618	<5 years	2021	2	0	0	0	0	0	0	0	0	0
619	<5 years	2021	3	1	1	0	0	0	0	0	0	0
620	<5 years	2021	3	1	0	0	0	0	0	0	0	0
621	<5 years	2021	3	1	0	0	0	0	0	0	0	0
622	<5 years	2021	4	0	0	0	0	0	0	0	0	0
623	<5 years	2021	5	1	0	0	0	0	1	0	0	0
624	<5 years	2021	5	1	1	0	0	0	0	0	0	0
625	<5 years	2021	6	0	0	0	0	0	0	0	1	0
626	<5 years	2021	7	1	0	1	0	0	0	0	0	0
627	<5 years	2021	7	0	0	1	0	0	0	0	0	0
628	<5 years	2021	7	0	0	1	0	0	0	0	0	0
629	<5 years	2018	7	1	0	0	0	0	0	0	0	0
630	<5 years	2018	9	0	0	0	0	0	0	0	0	0
631	<5 years	2018	9	1	0	0	0	0	0	0	0	0
632	<5 years	2018	10	1	1	0	0	0	0	0	0	0
633	<5 years	2018	11	1	0	0	0	0	0	0	0	0
634	<5 years	2018	11	1	0	1	0	0	0	0	0	0
635	<5 years	2018	12	1	0	0	0	0	0	0	0	0
636	<5 years	2018	12	1	0	0	0	0	0	0	0	0
637	<5 years	2019	1	1	0	0	0	0	0	0	0	0
638	<5 years	2019	2	0	0	0	0	0	0	0	0	0
639	<5 years	2019	2	0	0	0	0	0	0	0	0	0
640	<5 years	2019	4	1	0	0	0	0	0	0	0	0
641	<5 years	2019	6	0	0	0	0	0	0	0	0	0
642	<5 years	2019	7	0	0	0	0	0	0	0	0	0
643	<5 years	2019	8	0	1	0	0	0	0	0	0	0
644	<5 years	2019	8	0	1	0	0	0	0	0	0	0
645	<5 years	2019	11	0	1	0	0	0	0	0	0	0
646	<5 years	2019	11	0	0	0	0	0	0	0	0	0
647	<5 years	2019	12	0	0	0	0	0	0	0	0	0
648	<5 years	2019	12	1	0	1	0	0	0	0	0	0
649	<5 years	2019	12	1	0	1	0	0	0	0	0	0
650	<5 years	2020	1	0	0	0	0	0	0	0	0	0
651	<5 years	2020	7	1	0	0	0	0	0	0	0	0
652	<5 years	2020	10	0	0	0	0	0	0	0	0	0
653	<5 years	2020	10	1	0	0	0	0	0	0	0	0
654	<5 years	2020	10	1	0	0	0	0	0	0	0	0
655	<5 years	2020	11	0	0	0	0	0	0	0	0	0
656	<5 years	2021	2	0	0	0	0	0	0	0	0	0
657	<5 years	2021	2	1	0	0	0	0	0	0	0	0
658	<5 years	2021	5	0	0	1	0	0	0	0	0	0
659	<5 years	2021	6	1	0	0	0	0	0	0	0	0
660	<5 years	2021	7	1	0	1	0	0	0	0	0	0
661	<5 years	2021	7	1	0	1	0	0	0	0	0	0
662	<5 years	2021	7	1	0	0	0	0	0	0	0	0
663	<5 years	2021	7	0	0	1	0	0	0	0	0	0
664	<5 years	2018	5	0	1	0	0	0	0	0	0	0
665	<5 years	2018	6	0	0	0	0	0	0	0	1	0
666	<5 years	2018	6	1	0	0	0	0	0	0	0	0
667	<5 years	2018	7	0	0	0	0	0	0	0	0	0
668	<5 years	2018	8	1	0	0	0	0	0	0	0	0
669	<5 years	2018	8	1	0	0	0	0	0	0	0	0
670	<5 years	2018	9	0	0	0	0	0	0	0	0	0
671	<5 years	2018	9	1	0	0	0	0	0	0	0	0
672	<5 years	2018	10	1	0	0	0	0	0	0	0	0
673	<5 years	2018	10	1	0	0	0	0	0	0	0	0
674	<5 years	2018	10	0	1	0	0	0	0	0	0	0
675	<5 years	2018	11	1	1	0	0	0	0	0	0	0
676	<5 years	2018	12	1	0	0	0	0	0	0	0	0
677	<5 years	2018	12	1	0	0	0	0	0	0	0	0
678	<5 years	2019	1	1	0	1	0	0	0	0	0	0
679	<5 years	2019	1	1	0	0	0	0	0	0	0	0
680	<5 years	2019	3	1	0	0	0	0	0	0	0	0
681	<5 years	2019	4	1	0	0	0	0	0	0	0	0
682	<5 years	2019	5	0	0	0	0	0	0	0	1	0
683	<5 years	2019	6	1	0	0	0	0	0	0	0	0
684	<5 years	2019	8	1	0	0	0	0	0	0	0	0
685	<5 years	2019	11	1	1	1	0	0	0	0	0	0
686	<5 years	2019	12	0	0	1	0	0	0	0	0	0
687	<5 years	2019	12	0	0	1	0	0	0	0	0	0
688	<5 years	2020	1	0	0	1	0	0	0	0	0	0
689	<5 years	2020	1	0	0	0	0	0	1	0	0	0
690	<5 years	2020	3	1	0	1	0	0	0	0	0	0
691	<5 years	2020	4	1	0	0	0	0	0	0	0	0
692	<5 years	2020	7	1	0	0	0	0	0	0	0	0
693	<5 years	2020	10	1	0	0	0	0	0	0	0	0
694	<5 years	2020	12	0	0	0	0	0	0	0	0	0
695	<5 years	2020	12	0	0	0	0	0	0	0	0	0
696	<5 years	2020	12	0	0	0	0	0	0	0	0	0
697	<5 years	2021	2	0	1	0	0	0	0	0	0	0
698	<5 years	2021	5	1	0	0	0	0	0	0	1	0
699	<5 years	2021	5	0	0	0	0	0	0	0	1	0
700	<5 years	2021	7	1	0	0	0	0	0	0	0	0
701	<5 years	2021	7	1	0	0	0	0	0	0	0	0
702	<5 years	2018	6	0	0	0	0	0	0	0	0	0
703	<5 years	2018	7	1	0	0	0	0	0	0	0	0
704	<5 years	2018	9	0	0	0	0	0	0	0	0	0
705	<5 years	2018	9	1	1	1	0	0	0	0	0	0
706	<5 years	2018	10	0	0	0	0	0	0	0	0	0
707	<5 years	2018	10	0	0	0	0	0	0	0	0	0
708	<5 years	2018	10	0	1	0	0	0	0	0	0	0
709	<5 years	2018	11	1	0	1	0	0	0	0	0	0
710	<5 years	2018	12	0	0	0	0	0	1	0	0	0
711	<5 years	2019	1	0	0	0	0	0	0	0	0	0
712	<5 years	2019	3	1	0	0	0	1	0	0	0	0
713	<5 years	2019	4	1	1	0	0	0	0	0	0	0
714	<5 years	2019	4	0	1	0	0	0	0	0	0	0
715	<5 years	2019	5	1	0	0	0	0	0	0	1	0
716	<5 years	2019	7	0	0	0	0	0	0	0	0	0
717	<5 years	2019	7	1	0	0	0	0	0	0	0	0
718	<5 years	2019	7	1	0	0	0	0	0	0	0	0
719	<5 years	2019	9	0	0	0	0	0	0	0	0	0
720	<5 years	2019	9	0	0	0	0	0	0	0	0	0
721	<5 years	2019	10	1	1	0	0	0	0	0	0	0
722	<5 years	2019	10	1	1	0	0	0	0	0	0	0
723	<5 years	2019	11	0	1	0	0	0	0	0	0	0
724	<5 years	2019	11	1	0	0	0	0	0	0	0	0
725	<5 years	2020	1	1	1	0	0	0	0	0	0	0
726	<5 years	2020	2	1	0	0	0	0	0	0	0	0
727	<5 years	2020	3	1	0	0	0	0	0	0	0	0
728	<5 years	2020	5	1	0	0	0	0	0	0	0	0
729	<5 years	2020	5	0	0	0	0	0	0	0	0	0
730	<5 years	2020	8	1	1	0	0	0	0	0	0	0
731	<5 years	2020	9	1	0	0	0	0	0	0	0	0
732	<5 years	2020	9	1	0	0	0	0	0	0	0	0
733	<5 years	2020	11	0	1	0	0	0	0	0	0	0
734	<5 years	2020	12	1	0	0	0	0	0	0	0	0
735	<5 years	2020	12	1	0	0	0	0	0	0	0	0
736	<5 years	2021	4	0	1	0	0	0	0	0	0	0
737	<5 years	2021	6	0	0	1	0	0	0	0	0	0
738	<5 years	2021	7	1	0	1	0	0	0	0	0	0
739	<5 years	2021	7	0	0	0	0	0	0	0	0	0
740	<5 years	2021	7	1	1	0	0	0	0	0	0	0
741	<5 years	2021	7	1	0	1	0	0	0	0	0	0
742	<5 years	2021	7	0	0	0	0	0	0	0	0	0
743	<5 years	2018	5	0	0	0	0	1	0	0	1	0
744	<5 years	2018	5	0	0	0	0	1	0	0	1	0
745	<5 years	2018	5	0	0	0	0	0	0	0	0	0
746	<5 years	2018	10	1	0	0	0	0	0	0	0	0
747	<5 years	2018	10	0	0	0	0	0	0	0	0	0
748	<5 years	2018	10	1	0	0	0	0	0	0	0	0
749	<5 years	2018	11	1	0	0	0	0	0	0	0	0
750	<5 years	2018	12	0	0	0	1	0	1	0	0	0
751	<5 years	2019	1	1	1	0	0	0	0	0	0	0
752	<5 years	2019	1	1	0	0	0	0	0	0	0	0
753	<5 years	2019	1	1	0	0	0	0	1	0	0	0
754	<5 years	2019	2	1	0	0	0	0	0	0	0	0
755	<5 years	2019	2	1	1	0	0	0	0	0	0	0
756	<5 years	2019	2	1	0	0	0	0	0	0	0	0
757	<5 years	2019	3	0	0	0	0	0	0	0	0	0
758	<5 years	2019	4	1	0	0	0	0	0	0	0	0
759	<5 years	2019	4	1	0	0	0	0	0	0	0	0
760	<5 years	2019	5	1	1	0	0	0	0	0	0	0
761	<5 years	2019	6	0	0	0	0	0	0	0	0	0
762	<5 years	2019	8	0	1	0	0	0	0	0	0	0
763	<5 years	2019	8	0	0	0	0	0	0	0	0	0
764	<5 years	2019	8	0	1	0	0	0	0	0	0	0
765	<5 years	2019	8	1	0	0	0	0	0	0	0	0
766	<5 years	2019	8	1	1	0	0	0	0	0	0	0
767	<5 years	2019	8	1	0	0	0	0	0	0	0	0
768	<5 years	2019	10	1	0	0	0	0	0	0	0	0
769	<5 years	2019	11	1	1	0	0	0	0	0	0	0
770	<5 years	2019	12	1	0	1	0	0	0	0	0	0
771	<5 years	2020	1	1	0	0	0	0	0	0	0	0
772	<5 years	2020	1	0	0	0	0	0	0	0	0	0
773	<5 years	2020	1	1	0	0	0	0	0	0	0	0
774	<5 years	2020	1	1	0	0	0	0	0	0	0	0
775	<5 years	2020	2	1	1	1	0	0	0	0	0	0
776	<5 years	2020	3	1	0	0	0	0	0	0	0	0
777	<5 years	2020	5	1	0	0	0	0	0	0	0	0
778	<5 years	2020	6	0	0	0	0	0	0	0	0	0
779	<5 years	2020	7	1	0	0	0	0	0	0	0	0
780	<5 years	2020	8	1	1	0	0	0	0	0	0	0
781	<5 years	2020	10	1	1	0	0	0	0	0	0	0
782	<5 years	2020	10	0	0	0	0	0	0	0	0	0
783	<5 years	2021	1	0	0	0	0	0	0	0	0	0
784	<5 years	2021	3	1	0	0	0	0	0	0	0	0
785	<5 years	2021	3	1	0	0	0	0	0	0	0	0
786	<5 years	2021	5	1	0	0	0	0	0	0	0	0
787	<5 years	2021	5	1	0	0	0	0	0	0	1	0
788	<5 years	2021	6	0	0	0	0	0	1	0	0	0
789	<5 years	2021	6	0	0	0	0	0	0	0	0	0
790	<5 years	2021	6	0	0	0	0	0	0	0	0	0
791	<5 years	2021	7	0	1	0	0	0	0	0	0	0
792	<5 years	2021	7	0	0	1	1	0	0	0	0	0
793	<5 years	2018	5	1	0	0	0	0	0	0	0	0
794	<5 years	2018	7	0	0	0	0	0	0	0	0	0
795	<5 years	2018	8	1	1	0	0	0	0	0	0	0
796	<5 years	2018	8	1	1	0	0	0	0	0	0	0
797	<5 years	2018	9	1	0	0	0	0	0	0	0	0
798	<5 years	2018	11	0	0	1	0	0	0	0	0	0
799	<5 years	2018	12	0	0	0	0	0	0	0	0	0
800	<5 years	2019	1	0	0	1	0	0	0	0	0	0
801	<5 years	2019	1	0	0	0	0	0	0	0	0	0
802	<5 years	2019	1	0	1	0	0	0	0	0	0	0
803	<5 years	2019	3	0	0	0	0	0	0	1	0	0
804	<5 years	2019	3	0	1	0	0	0	0	0	0	0
805	<5 years	2019	6	0	0	0	0	0	0	0	0	0
806	<5 years	2019	7	1	1	0	0	0	0	0	0	0
807	<5 years	2019	7	1	0	0	0	0	0	0	0	0
808	<5 years	2019	8	0	1	0	0	0	0	0	0	0
809	<5 years	2019	8	1	0	0	1	0	0	0	0	0
810	<5 years	2019	8	0	1	0	0	0	0	0	0	0
811	<5 years	2019	8	1	1	0	0	0	0	0	0	0
812	<5 years	2019	9	0	1	0	0	0	0	0	0	0
813	<5 years	2019	10	0	0	0	0	0	0	0	0	0
814	<5 years	2019	12	1	0	1	0	0	0	0	0	0
815	<5 years	2019	12	1	0	1	0	0	0	0	0	0
816	<5 years	2020	1	0	1	1	0	0	0	0	0	0
817	<5 years	2020	1	1	1	1	0	0	0	0	0	0
818	<5 years	2020	4	1	0	0	0	0	0	0	0	0
819	<5 years	2020	6	1	0	0	0	0	0	0	0	0
820	<5 years	2020	9	1	0	0	0	0	0	0	0	0
821	<5 years	2020	11	1	0	0	0	0	0	0	0	0
822	<5 years	2020	11	0	0	0	0	0	0	0	0	0
823	<5 years	2020	12	1	0	0	0	0	0	0	0	0
824	<5 years	2021	2	0	0	0	0	0	0	0	0	0
825	<5 years	2021	2	0	0	0	0	0	0	0	0	0
826	<5 years	2021	4	1	0	0	0	0	1	0	0	0
827	<5 years	2021	4	1	0	0	0	0	0	0	0	0
828	<5 years	2021	5	0	1	0	0	0	0	0	1	0
829	<5 years	2021	5	0	0	1	0	0	0	0	0	0
830	<5 years	2021	6	0	1	0	0	0	0	0	0	0
831	<5 years	2021	6	1	0	0	0	0	0	0	1	0
832	<5 years	2021	6	0	0	1	0	0	0	0	0	0
833	<5 years	2021	7	1	1	1	0	0	0	0	0	0
834	<5 years	2018	5	0	0	0	0	0	0	0	0	0
835	<5 years	2018	6	0	0	0	0	0	0	0	0	0
836	<5 years	2018	8	0	1	0	0	0	0	0	0	0
837	<5 years	2018	9	0	0	0	0	0	0	0	0	0
838	<5 years	2018	9	0	0	0	0	0	0	0	0	0
839	<5 years	2018	10	1	0	0	0	0	0	0	0	0
840	<5 years	2019	1	1	0	0	0	0	0	0	0	0
841	<5 years	2019	2	1	0	0	0	0	1	0	0	0
842	<5 years	2019	4	0	0	0	0	0	0	0	0	0
843	<5 years	2019	4	0	0	0	0	0	0	0	0	0
844	<5 years	2019	5	0	0	1	0	0	0	0	0	0
845	<5 years	2019	6	1	0	0	0	0	0	0	0	0
846	<5 years	2019	10	1	1	0	0	0	0	0	0	0
847	<5 years	2019	11	1	0	0	0	0	0	0	0	0
848	<5 years	2019	12	0	1	0	0	0	0	0	0	0
849	<5 years	2019	12	1	0	0	0	0	0	0	0	0
850	<5 years	2019	12	1	0	0	0	0	0	0	0	0
851	<5 years	2020	1	1	1	0	0	0	0	0	0	0
852	<5 years	2020	2	0	1	0	0	0	0	0	0	0
853	<5 years	2020	3	0	0	0	0	0	0	0	0	0
854	<5 years	2020	7	0	1	0	0	0	0	0	0	0
855	<5 years	2020	8	0	1	0	0	0	0	0	0	0
856	<5 years	2020	9	0	0	0	0	0	0	0	0	0
857	<5 years	2021	5	1	0	0	0	0	0	0	0	0
858	<5 years	2021	7	0	0	1	0	0	0	0	0	0
859	<5 years	2021	7	0	0	1	0	0	0	0	0	0
860	<5 years	2021	7	0	0	0	0	0	0	0	0	0
861	<5 years	2021	7	1	0	1	0	0	0	0	0	0
862	<5 years	2018	6	0	1	0	0	0	0	0	0	0
863	<5 years	2018	8	1	0	0	0	0	0	0	0	0
864	<5 years	2018	9	1	0	0	0	0	0	0	0	0
865	<5 years	2018	9	0	0	0	0	0	0	0	0	0
866	<5 years	2018	10	0	1	0	0	0	0	0	0	0
867	<5 years	2018	10	1	0	0	0	0	0	0	0	0
868	<5 years	2018	11	1	0	0	0	0	0	0	0	0
869	<5 years	2019	1	0	0	1	0	0	0	0	0	0
870	<5 years	2019	1	0	1	0	0	0	0	0	0	0
871	<5 years	2019	1	0	1	0	0	0	0	0	0	0
872	<5 years	2019	5	1	0	0	0	0	0	0	0	0
873	<5 years	2019	6	1	0	0	0	0	0	0	0	0
874	<5 years	2019	6	0	0	0	0	0	0	0	0	0
875	<5 years	2019	6	0	1	0	0	0	0	0	1	0
876	<5 years	2019	7	1	1	0	0	0	0	0	0	0
877	<5 years	2019	8	0	0	0	0	0	0	0	0	0
878	<5 years	2019	11	1	0	0	0	0	0	0	0	0
879	<5 years	2019	11	1	0	0	0	0	0	0	0	0
880	<5 years	2019	11	1	0	1	1	0	0	0	0	0
881	<5 years	2019	12	1	0	1	0	0	0	0	0	0
882	<5 years	2020	1	0	1	0	0	0	0	0	0	0
883	<5 years	2020	2	1	0	0	0	0	0	0	0	0
884	<5 years	2020	3	1	1	0	0	0	0	0	0	0
885	<5 years	2020	3	0	0	0	0	0	0	0	0	0
886	<5 years	2020	4	1	0	0	0	0	0	0	0	0
887	<5 years	2020	7	0	0	0	0	0	0	0	0	0
888	<5 years	2020	8	0	0	0	0	0	0	0	0	0
889	<5 years	2020	8	0	1	0	0	0	0	0	0	0
890	<5 years	2020	8	0	1	0	0	0	0	0	0	0
891	<5 years	2020	9	1	1	0	0	0	0	0	0	0
892	<5 years	2020	10	1	0	0	0	0	0	0	0	0
893	<5 years	2020	11	0	1	0	0	0	0	0	0	0
894	<5 years	2021	5	1	0	0	0	0	0	0	0	0
895	<5 years	2021	5	1	0	0	0	0	0	0	0	0
896	<5 years	2021	5	1	0	0	0	0	0	0	0	0
897	<5 years	2021	6	0	0	0	0	0	0	0	0	0
898	<5 years	2021	6	0	0	0	0	0	0	0	0	0
899	<5 years	2021	6	0	0	0	0	0	0	0	1	0
900	<5 years	2021	7	0	0	1	0	0	0	0	0	0
901	<5 years	2018	6	1	1	0	0	0	0	0	0	0
902	<5 years	2018	9	1	0	1	0	0	0	0	0	0
903	<5 years	2018	11	1	0	0	0	0	0	0	0	0
904	<5 years	2018	12	1	0	0	0	0	0	0	0	0
905	<5 years	2018	12	1	0	1	1	0	0	0	0	0
906	<5 years	2019	2	1	1	0	0	0	0	0	0	0
907	<5 years	2019	3	1	0	0	0	0	0	0	0	0
908	<5 years	2019	3	0	0	0	0	0	0	1	0	0
909	<5 years	2019	3	0	1	0	0	0	0	0	1	0
910	<5 years	2019	4	0	1	0	0	0	0	0	0	0
911	<5 years	2019	5	1	0	0	0	0	0	0	1	0
912	<5 years	2019	7	0	0	0	0	0	0	0	0	0
913	<5 years	2019	9	1	1	0	0	0	0	0	0	0
914	<5 years	2019	10	1	0	0	0	0	0	0	0	0
915	<5 years	2019	10	1	1	0	0	0	0	0	0	0
916	<5 years	2019	11	0	0	0	0	0	0	1	0	0
917	<5 years	2019	12	0	0	1	0	0	0	0	0	0
918	<5 years	2019	12	0	1	0	0	0	0	0	0	0
919	<5 years	2019	12	0	0	1	0	0	0	0	0	0
920	<5 years	2020	1	0	0	1	0	0	0	0	0	0
921	<5 years	2020	2	1	0	0	0	0	0	0	0	0
922	<5 years	2020	2	0	1	0	0	0	0	0	0	0
923	<5 years	2020	3	0	0	0	0	0	0	0	0	0
924	<5 years	2020	3	1	0	0	0	0	0	0	0	0
925	<5 years	2020	9	0	0	0	0	0	0	0	0	0
926	<5 years	2020	9	1	0	0	0	0	0	0	0	0
927	<5 years	2020	10	1	0	0	0	0	0	0	0	0
928	<5 years	2021	1	1	0	0	0	0	0	0	0	0
929	<5 years	2021	3	0	1	0	0	0	0	0	0	0
930	<5 years	2021	4	0	0	0	0	0	0	0	0	0
931	<5 years	2021	5	1	0	0	0	0	1	0	1	0
932	<5 years	2021	6	1	0	1	0	0	0	0	0	0
933	<5 years	2018	5	0	0	0	0	0	0	0	0	0
934	<5 years	2018	6	0	1	0	0	0	0	0	0	0
935	<5 years	2018	9	1	0	0	0	0	1	0	0	0
936	<5 years	2018	9	1	1	0	0	0	0	0	0	0
937	<5 years	2018	10	0	1	0	0	0	0	0	0	0
938	<5 years	2018	10	0	0	0	0	0	0	0	0	0
939	<5 years	2018	10	1	0	0	0	0	0	0	0	0
940	<5 years	2018	10	1	0	0	0	0	0	0	0	0
941	<5 years	2018	12	0	1	0	0	0	0	0	0	0
942	<5 years	2018	12	0	0	1	0	0	0	0	0	0
943	<5 years	2018	12	1	0	0	0	0	0	0	0	0
944	<5 years	2019	1	1	0	1	0	0	0	0	0	0
945	<5 years	2019	3	1	0	0	0	0	0	0	0	0
946	<5 years	2019	3	0	0	0	0	0	0	0	0	0
947	<5 years	2019	4	1	0	0	0	0	0	0	0	0
948	<5 years	2019	6	1	1	0	0	0	0	0	0	0
949	<5 years	2019	7	1	1	0	0	0	0	0	0	0
950	<5 years	2019	7	0	1	0	0	0	0	0	0	0
951	<5 years	2019	8	0	1	0	0	0	0	0	0	0
952	<5 years	2019	10	1	1	0	0	0	0	0	0	0
953	<5 years	2019	11	1	1	0	0	0	0	0	0	0
954	<5 years	2019	12	1	0	0	0	0	0	0	0	0
955	<5 years	2019	12	1	0	0	0	0	0	0	0	0
956	<5 years	2019	12	0	0	0	0	0	1	0	0	0
957	<5 years	2019	12	1	0	0	0	0	1	0	0	0
958	<5 years	2020	1	1	0	0	0	0	0	0	0	0
959	<5 years	2020	1	1	1	0	0	0	0	0	0	0
960	<5 years	2020	1	0	0	1	0	0	1	0	0	0
961	<5 years	2020	2	0	0	0	0	0	0	0	0	0
962	<5 years	2020	2	0	0	0	0	0	0	0	0	0
963	<5 years	2020	2	0	0	1	0	0	0	0	0	0
964	<5 years	2020	4	1	0	0	0	0	0	0	0	0
965	<5 years	2020	4	0	0	0	0	0	0	0	0	0
966	<5 years	2020	8	0	1	0	0	0	0	0	0	0
967	<5 years	2020	8	0	1	0	0	0	0	0	0	0
968	<5 years	2020	9	1	0	0	0	0	0	0	0	0
969	<5 years	2020	11	0	0	0	0	0	0	0	0	0
970	<5 years	2020	11	1	0	0	0	0	0	0	0	0
971	<5 years	2021	2	1	0	0	0	0	0	0	0	0
972	<5 years	2021	3	1	0	0	0	0	0	0	0	0
973	<5 years	2021	4	1	0	0	0	0	0	0	0	0
974	<5 years	2021	4	1	0	0	0	0	0	0	0	0
975	<5 years	2021	5	1	0	1	0	0	0	0	0	0
976	<5 years	2021	7	1	1	0	0	0	0	0	0	0
977	<5 years	2021	7	1	0	1	0	0	0	0	0	0
978	<5 years	2018	8	0	0	0	0	0	0	0	0	0
979	<5 years	2018	9	1	1	0	0	0	0	0	0	0
980	<5 years	2018	9	0	0	0	0	0	0	0	1	0
981	<5 years	2018	10	1	1	1	0	0	0	0	0	0
982	<5 years	2018	11	1	0	0	0	0	0	0	0	0
983	<5 years	2018	11	0	0	0	0	0	0	0	0	0
984	<5 years	2018	12	0	0	1	0	0	0	0	0	0
985	<5 years	2018	12	1	0	1	1	0	0	0	0	0
986	<5 years	2018	12	1	0	1	0	0	0	0	0	0
987	<5 years	2019	1	1	0	0	0	0	1	0	0	0
988	<5 years	2019	2	1	0	0	0	0	0	1	0	0
989	<5 years	2019	2	1	0	0	0	0	0	0	0	0
990	<5 years	2019	3	1	1	0	0	0	0	0	0	0
991	<5 years	2019	3	1	0	0	0	0	0	0	0	0
992	<5 years	2019	5	1	0	0	0	0	0	0	0	0
993	<5 years	2019	5	0	0	0	0	0	0	0	1	0
994	<5 years	2019	9	1	1	0	0	0	0	0	0	0
995	<5 years	2019	10	0	0	0	0	0	0	0	0	0
996	<5 years	2020	1	1	0	0	0	0	0	0	0	0
997	<5 years	2020	1	1	0	0	0	0	0	0	0	0
998	<5 years	2020	1	1	0	0	0	0	0	0	0	0
999	<5 years	2020	1	1	0	1	0	0	0	0	0	0
1000	<5 years	2020	2	1	0	0	0	0	0	0	0	0
1001	<5 years	2020	3	1	0	0	0	0	0	0	0	0
1002	<5 years	2020	11	1	0	0	0	0	0	0	0	0
1003	<5 years	2021	1	0	0	0	0	0	0	0	0	0
1004	<5 years	2021	3	0	0	0	0	0	0	0	0	0
1005	<5 years	2021	5	1	0	0	0	0	0	0	1	0
1006	<5 years	2021	5	0	1	0	0	0	0	0	0	0
1007	<5 years	2021	7	1	0	0	0	0	0	0	0	0
1008	<5 years	2021	7	0	1	1	0	0	0	0	0	0
1009	<5 years	2021	7	1	1	0	0	0	0	0	0	0
1010	<5 years	2021	7	0	0	1	0	0	0	0	0	0
1011	<5 years	2018	5	1	1	0	0	0	0	0	0	0
1012	<5 years	2018	5	1	0	0	0	0	0	0	0	0
1013	<5 years	2018	6	0	1	0	0	0	0	0	0	0
1014	<5 years	2018	7	0	0	0	0	0	0	0	0	0
1015	<5 years	2018	8	0	0	0	0	0	0	0	0	0
1016	<5 years	2018	9	0	0	1	0	0	0	0	0	0
1017	<5 years	2018	10	0	1	0	0	0	0	0	0	0
1018	<5 years	2018	10	1	0	0	0	0	0	0	0	0
1019	<5 years	2018	10	0	1	0	0	0	0	0	0	0
1020	<5 years	2018	11	1	0	1	0	0	0	0	0	0
1021	<5 years	2018	11	0	1	0	0	0	0	0	0	0
1022	<5 years	2018	12	0	0	0	0	0	0	0	0	0
1023	<5 years	2019	1	1	0	0	0	0	0	1	0	0
1024	<5 years	2019	1	0	0	1	0	0	0	1	0	0
1025	<5 years	2019	1	1	1	1	0	0	0	0	0	0
1026	<5 years	2019	3	0	0	0	0	0	0	0	0	0
1027	<5 years	2019	3	1	0	0	0	0	0	1	0	0
1028	<5 years	2019	4	1	0	0	1	0	0	0	0	0
1029	<5 years	2019	6	0	0	0	0	0	0	0	1	0
1030	<5 years	2019	8	0	1	0	0	0	0	0	0	0
1031	<5 years	2019	10	0	1	0	0	0	0	0	0	0
1032	<5 years	2019	10	0	1	0	0	0	0	0	0	0
1033	<5 years	2019	12	0	1	1	0	0	0	0	0	1
1034	<5 years	2019	12	1	1	0	0	0	0	0	0	0
1035	<5 years	2020	1	0	0	0	0	0	0	0	0	0
1036	<5 years	2020	1	1	0	0	0	0	0	0	0	0
1037	<5 years	2020	1	1	0	0	0	0	0	0	0	0
1038	<5 years	2020	1	1	0	1	0	0	0	0	0	0
1039	<5 years	2020	2	0	1	0	0	0	0	0	0	0
1040	<5 years	2020	4	0	0	0	0	0	0	0	0	0
1041	<5 years	2020	5	0	0	0	0	0	0	0	0	0
1042	<5 years	2020	5	1	0	0	0	0	0	0	0	0
1043	<5 years	2020	6	1	0	0	0	0	0	0	0	0
1044	<5 years	2020	7	1	0	0	0	0	0	0	0	0
1045	<5 years	2020	10	0	0	0	0	1	0	0	0	0
1046	<5 years	2020	12	1	0	0	0	0	0	0	0	0
1047	<5 years	2020	12	1	0	0	0	0	0	0	0	0
1048	<5 years	2020	12	1	0	0	0	0	0	0	0	0
1049	<5 years	2021	2	1	0	0	0	0	0	0	0	0
1050	<5 years	2021	2	0	0	0	0	0	0	0	0	0
1051	<5 years	2021	5	1	0	0	0	0	0	0	0	0
1052	<5 years	2021	5	0	0	0	0	0	0	0	1	0
1053	<5 years	2018	5	0	1	0	0	0	0	0	1	0
1054	<5 years	2018	7	1	0	0	0	0	0	0	0	0
1055	<5 years	2018	8	0	1	1	0	0	0	0	0	0
1056	<5 years	2018	10	0	1	0	0	0	0	0	0	0
1057	<5 years	2018	10	1	0	0	0	0	0	0	0	0
1058	<5 years	2018	10	1	1	1	0	0	0	0	0	0
1059	<5 years	2018	11	0	0	0	0	0	0	0	0	0
1060	<5 years	2018	11	1	0	0	0	0	0	0	0	0
1061	<5 years	2019	1	1	0	0	0	1	0	0	0	0
1062	<5 years	2019	2	1	0	0	0	0	0	0	1	0
1063	<5 years	2019	3	1	0	0	0	0	1	0	0	0
1064	<5 years	2019	6	0	1	0	0	0	0	0	0	0
1065	<5 years	2019	6	0	0	0	0	0	0	0	0	0
1066	<5 years	2019	6	0	0	0	0	0	0	0	0	0
1067	<5 years	2019	7	0	1	0	0	0	0	0	0	0
1068	<5 years	2019	7	0	0	0	0	0	0	0	0	0
1069	<5 years	2019	10	0	0	0	0	0	0	0	0	0
1070	<5 years	2019	11	0	1	0	0	0	0	0	0	0
1071	<5 years	2019	12	0	1	1	0	0	0	0	0	0
1072	<5 years	2020	1	0	0	1	0	0	0	0	0	0
1073	<5 years	2020	1	0	0	1	0	0	0	0	0	0
1074	<5 years	2020	5	0	0	0	0	0	0	0	0	0
1075	<5 years	2020	9	1	0	0	0	0	0	0	0	0
1076	<5 years	2020	9	0	1	0	0	0	0	0	0	0
1077	<5 years	2020	9	1	0	0	0	0	0	0	0	0
1078	<5 years	2020	10	1	0	0	0	0	0	0	0	0
1079	<5 years	2021	4	0	0	0	0	0	0	0	0	0
1080	<5 years	2021	5	1	0	0	0	0	0	0	0	0
1081	<5 years	2021	5	0	0	0	0	0	0	0	0	0
1082	<5 years	2021	5	0	0	0	0	0	0	0	1	0
1083	<5 years	2021	6	1	1	0	0	0	0	0	1	0
1084	<5 years	2021	6	1	0	0	0	0	0	0	0	0
1085	<5 years	2021	7	1	0	0	0	0	0	0	0	0
1086	<5 years	2021	7	0	0	0	0	0	0	0	0	0
1087	<5 years	2021	7	0	0	1	0	0	0	0	0	0
1088	<5 years	2021	7	1	0	1	0	0	0	0	0	0
1089	<5 years	2021	7	0	0	1	0	0	0	0	0	0
1090	<5 years	2018	6	1	1	0	0	0	0	0	0	0
1091	<5 years	2018	9	1	0	0	0	0	0	0	0	0
1092	<5 years	2018	9	0	1	0	0	0	0	0	0	0
1093	<5 years	2018	9	1	0	0	0	0	0	0	0	0
1094	<5 years	2018	10	1	0	1	0	1	0	0	0	0
1095	<5 years	2018	12	1	1	0	0	0	0	0	0	0
1096	<5 years	2019	1	0	0	1	0	0	0	0	0	0
1097	<5 years	2019	1	1	0	0	0	0	1	0	0	0
1098	<5 years	2019	2	0	0	0	0	0	0	0	0	0
1099	<5 years	2019	2	1	0	0	0	0	0	0	0	0
1100	<5 years	2019	3	0	1	0	0	0	0	0	0	0
1101	<5 years	2019	3	0	0	1	0	0	1	0	0	0
1102	<5 years	2019	4	1	0	0	0	0	0	0	0	0
1103	<5 years	2019	6	1	0	0	0	0	0	0	0	0
1104	<5 years	2019	7	1	0	0	0	0	0	0	0	0
1105	<5 years	2019	10	1	0	0	0	0	0	0	1	0
1106	<5 years	2019	10	0	1	0	0	0	0	0	0	0
1107	<5 years	2019	11	1	0	0	1	0	0	0	0	0
1108	<5 years	2019	11	1	0	0	0	1	0	0	0	0
1109	<5 years	2019	12	0	0	1	0	0	0	0	0	0
1110	<5 years	2019	12	1	0	0	0	0	0	0	0	0
1111	<5 years	2019	12	0	0	1	0	0	0	0	0	0
1112	<5 years	2019	12	1	1	0	0	0	0	0	0	0
1113	<5 years	2019	12	0	0	0	1	0	0	0	0	0
1114	<5 years	2020	1	1	0	0	0	0	1	0	0	0
1115	<5 years	2020	1	0	0	0	0	0	0	0	0	0
1116	<5 years	2020	1	1	0	1	0	0	0	0	0	0
1117	<5 years	2020	1	1	1	0	0	0	0	0	0	0
1118	<5 years	2020	4	0	0	0	0	0	0	0	0	0
1119	<5 years	2020	5	0	0	0	0	0	0	0	0	0
1120	<5 years	2020	5	1	0	0	0	0	0	0	0	0
1121	<5 years	2020	8	0	0	0	0	0	0	0	0	0
1122	<5 years	2021	1	1	1	0	0	0	0	0	0	0
1123	<5 years	2021	1	1	0	0	0	0	0	0	0	0
1124	<5 years	2021	1	0	0	0	0	0	0	0	0	0
1125	<5 years	2021	3	0	0	0	0	0	0	0	0	0
1126	<5 years	2021	4	0	1	0	0	0	0	0	0	0
1127	<5 years	2021	5	1	0	0	0	0	0	0	0	0
1128	<5 years	2021	5	0	0	0	0	0	0	0	0	0
1129	<5 years	2021	5	0	1	1	0	0	0	0	0	0
1130	<5 years	2021	6	0	0	0	0	0	0	0	0	0
1131	<5 years	2018	6	1	0	0	0	0	0	0	0	0
1132	<5 years	2018	7	1	0	0	0	0	0	0	1	0
1133	<5 years	2018	12	1	0	1	0	0	0	0	0	0
1134	<5 years	2019	1	1	0	0	0	0	0	0	0	0
1135	<5 years	2019	2	1	0	0	0	0	0	0	0	0
1136	<5 years	2019	3	1	1	0	0	0	0	0	0	0
1137	<5 years	2019	3	1	0	0	0	0	0	0	0	0
1138	<5 years	2019	5	1	0	0	0	0	0	0	0	0
1139	<5 years	2019	5	1	1	0	0	0	0	0	0	0
1140	<5 years	2019	6	0	0	0	0	0	0	0	0	0
1141	<5 years	2019	6	0	0	0	0	0	0	0	0	0
1142	<5 years	2019	7	1	0	0	0	0	0	0	0	0
1143	<5 years	2019	8	0	1	0	0	0	0	0	0	0
1144	<5 years	2019	8	1	1	0	0	0	0	0	0	0
1145	<5 years	2019	10	1	0	0	0	0	0	0	0	0
1146	<5 years	2019	11	1	1	0	0	0	0	0	0	0
1147	<5 years	2019	11	0	0	1	0	0	0	0	0	0
1148	<5 years	2019	12	1	0	0	0	0	0	1	0	0
1149	<5 years	2019	12	0	0	0	0	0	0	0	0	0
1150	<5 years	2020	1	1	1	0	0	0	0	0	0	0
1151	<5 years	2020	1	1	1	0	0	0	0	0	0	0
1152	<5 years	2020	2	1	1	1	0	0	0	0	0	0
1153	<5 years	2020	2	1	0	1	0	0	0	0	0	0
1154	<5 years	2020	2	0	0	0	1	0	1	0	0	0
1155	<5 years	2020	2	0	0	0	0	0	0	0	0	0
1156	<5 years	2020	4	0	0	0	0	0	0	0	0	0
1157	<5 years	2020	5	0	0	0	0	0	0	0	0	0
1158	<5 years	2020	11	0	0	0	0	0	0	0	0	0
1159	<5 years	2020	12	0	1	0	0	0	0	0	0	0
1160	<5 years	2020	12	1	0	0	0	0	0	0	0	0
1161	<5 years	2020	12	1	0	0	0	0	0	0	0	0
1162	<5 years	2020	12	1	0	0	0	0	0	0	0	0
1163	<5 years	2021	1	1	0	0	0	0	0	0	0	0
1164	<5 years	2021	4	1	1	0	0	0	0	0	0	0
1165	<5 years	2021	4	1	0	0	0	0	0	0	0	0
1166	<5 years	2021	6	0	1	0	0	0	0	0	1	0
1167	<5 years	2018	4	1	1	0	0	0	0	0	0	0
1168	<5 years	2018	4	0	1	0	0	0	0	0	0	0
1169	<5 years	2018	5	1	1	0	1	0	0	0	0	0
1170	<5 years	2018	5	0	0	0	0	0	0	0	0	0
1171	<5 years	2018	6	1	1	1	0	0	0	0	0	0
1172	<5 years	2018	7	0	1	0	0	0	0	0	0	0
1173	<5 years	2018	10	1	0	0	0	0	0	0	0	0
1174	<5 years	2018	10	1	0	0	0	0	0	0	0	0
1175	<5 years	2018	10	1	0	0	0	0	0	0	0	0
1176	<5 years	2018	12	1	0	0	0	0	0	0	0	0
1177	<5 years	2019	1	0	0	0	0	0	1	0	0	0
1178	<5 years	2019	1	0	0	1	0	0	0	0	0	0
1179	<5 years	2019	1	0	1	0	0	0	0	0	0	0
1180	<5 years	2019	1	0	0	0	0	0	0	0	0	0
1181	<5 years	2019	2	0	0	1	0	0	0	0	0	0
1182	<5 years	2019	2	0	1	1	0	0	0	0	0	0
1183	<5 years	2019	5	1	1	0	0	0	0	0	0	0
1184	<5 years	2019	6	1	1	0	0	0	0	0	0	0
1185	<5 years	2019	8	0	0	0	0	0	0	0	0	0
1186	<5 years	2019	8	0	1	0	0	0	0	0	0	0
1187	<5 years	2019	8	1	1	0	1	0	0	0	0	0
1188	<5 years	2019	8	0	0	0	0	0	0	0	0	0
1189	<5 years	2019	9	1	1	0	0	0	0	0	0	0
1190	<5 years	2019	9	0	0	0	0	0	0	0	0	0
1191	<5 years	2019	10	0	0	0	0	0	0	0	1	0
1192	<5 years	2019	10	1	1	0	0	0	0	0	0	0
1193	<5 years	2019	10	0	1	0	0	0	0	0	0	0
1194	<5 years	2019	11	0	0	0	0	0	0	0	0	0
1195	<5 years	2019	12	0	0	1	0	0	0	0	0	0
1196	<5 years	2020	1	0	1	0	0	0	0	0	0	0
1197	<5 years	2020	2	1	0	0	0	0	1	0	0	0
1198	<5 years	2020	3	1	0	0	0	0	1	0	0	0
1199	<5 years	2020	3	0	1	0	1	0	0	0	0	0
1200	<5 years	2020	5	1	0	0	0	0	0	0	0	0
1201	<5 years	2020	6	1	0	0	0	0	0	0	0	0
1202	<5 years	2020	8	0	1	0	0	0	0	0	0	0
1203	<5 years	2020	9	0	0	0	0	0	0	0	0	0
1204	<5 years	2020	10	1	1	0	0	0	0	0	0	0
1205	<5 years	2021	2	0	0	0	0	0	0	0	0	0
1206	<5 years	2021	2	0	1	0	0	0	0	0	0	0
1207	<5 years	2021	3	0	0	0	0	0	1	0	0	0
1208	<5 years	2021	3	1	0	0	0	0	0	0	0	0
1209	<5 years	2021	4	0	0	0	0	0	1	0	0	0
1210	<5 years	2021	4	1	1	0	0	0	0	0	0	0
1211	<5 years	2021	5	0	0	0	0	0	1	0	0	0
1212	<5 years	2021	5	1	0	0	0	0	0	0	0	0
1213	<5 years	2021	6	1	0	0	0	0	0	0	0	0
1214	<5 years	2021	6	1	1	1	0	0	0	0	1	0
1215	<5 years	2021	6	1	0	0	0	0	0	0	0	0
1216	<5 years	2021	7	0	0	0	0	0	0	0	0	0
1217	<5 years	2021	7	1	0	0	0	0	0	0	0	0
1218	<5 years	2018	4	1	0	0	0	0	0	0	0	0
1219	<5 years	2018	6	1	0	0	0	0	0	0	0	0
1220	<5 years	2018	6	0	0	0	0	0	0	0	0	0
1221	<5 years	2018	8	1	0	0	0	0	0	0	0	0
1222	<5 years	2018	9	1	0	0	0	0	0	0	0	0
1223	<5 years	2018	9	0	0	0	0	0	0	0	0	0
1224	<5 years	2018	12	1	1	0	0	0	0	0	0	0
1225	<5 years	2019	1	1	1	0	0	0	0	0	0	0
1226	<5 years	2019	1	0	0	0	0	0	1	0	0	0
1227	<5 years	2019	2	1	0	0	0	0	0	0	0	0
1228	<5 years	2019	2	0	0	0	0	0	0	0	0	0
1229	<5 years	2019	2	0	0	0	0	0	1	0	0	0
1230	<5 years	2019	2	1	0	1	0	0	0	0	0	0
1231	<5 years	2019	3	0	0	0	0	0	1	0	0	0
1232	<5 years	2019	3	1	1	0	0	0	0	0	0	0
1233	<5 years	2019	4	1	0	0	0	0	0	0	0	0
1234	<5 years	2019	4	1	0	0	0	0	0	0	0	0
1235	<5 years	2019	4	1	1	0	0	0	0	0	1	0
1236	<5 years	2019	6	1	0	0	0	0	0	0	0	0
1237	<5 years	2019	6	1	0	0	0	0	0	0	0	0
1238	<5 years	2019	6	1	0	0	0	0	0	0	0	0
1239	<5 years	2019	7	1	0	0	0	0	0	0	0	0
1240	<5 years	2019	7	0	0	0	0	0	0	0	0	0
1241	<5 years	2019	8	1	0	0	0	0	0	0	0	0
1242	<5 years	2019	9	0	0	0	0	0	0	0	0	0
1243	<5 years	2019	10	0	1	0	0	0	0	0	0	0
1244	<5 years	2019	11	1	1	0	0	0	0	0	0	0
1245	<5 years	2019	11	1	0	0	0	0	0	0	0	0
1246	<5 years	2019	11	0	1	0	0	0	0	0	0	0
1247	<5 years	2020	1	1	0	1	0	0	0	0	0	0
1248	<5 years	2020	1	0	1	1	0	0	0	0	0	0
1249	<5 years	2020	1	1	0	0	0	0	0	0	0	0
1250	<5 years	2020	1	1	0	0	0	0	0	0	0	0
1251	<5 years	2020	2	0	0	0	0	0	0	0	0	0
1252	<5 years	2020	4	1	0	0	0	0	0	0	0	0
1253	<5 years	2020	5	0	0	0	0	0	0	0	0	0
1254	<5 years	2020	5	0	0	0	0	0	0	0	0	0
1255	<5 years	2020	6	0	1	0	0	0	0	0	0	0
1256	<5 years	2020	9	0	0	0	0	0	0	0	0	0
1257	<5 years	2020	9	0	0	0	0	0	0	0	0	0
1258	<5 years	2020	11	1	0	0	0	0	0	0	0	0
1259	<5 years	2020	12	1	0	0	0	0	0	0	0	0
1260	<5 years	2021	3	0	1	0	1	0	0	0	0	0
1261	<5 years	2021	3	0	0	0	0	0	0	0	0	0
1262	<5 years	2021	3	0	0	0	0	0	0	0	0	0
1263	<5 years	2021	4	1	1	0	0	0	0	0	0	0
1264	<5 years	2021	6	1	0	0	0	0	0	0	0	0
1265	<5 years	2021	6	1	0	1	0	0	0	0	0	0
1266	<5 years	2018	6	0	1	0	0	0	0	0	0	0
1267	<5 years	2018	7	1	0	0	0	0	0	0	0	0
1268	<5 years	2018	8	0	0	0	0	0	0	0	0	0
1269	<5 years	2018	9	1	0	0	0	0	0	0	0	0
1270	<5 years	2018	12	1	0	1	0	0	0	0	0	0
1271	<5 years	2019	1	1	0	0	0	0	0	0	0	0
1272	<5 years	2019	2	0	0	0	0	0	0	0	0	0
1273	<5 years	2019	2	0	1	0	0	0	0	0	0	0
1274	<5 years	2019	3	0	0	0	0	1	0	0	0	0
1275	<5 years	2019	3	0	1	0	0	0	0	0	0	0
1276	<5 years	2019	3	1	0	0	0	0	0	0	0	0
1277	<5 years	2019	6	0	0	0	0	0	0	0	0	0
1278	<5 years	2019	6	1	0	0	0	0	0	0	0	0
1279	<5 years	2019	7	1	0	0	0	0	0	0	0	0
1280	<5 years	2019	8	0	0	0	0	0	0	0	0	0
1281	<5 years	2019	8	1	1	0	0	0	0	0	0	0
1282	<5 years	2019	8	0	1	0	0	0	0	0	0	0
1283	<5 years	2019	9	1	1	0	0	0	0	0	0	0
1284	<5 years	2019	10	0	1	0	0	0	0	0	0	0
1285	<5 years	2019	11	1	1	0	0	0	0	0	0	0
1286	<5 years	2019	11	0	0	0	0	0	0	1	0	0
1287	<5 years	2019	11	0	0	0	0	0	0	0	0	0
1288	<5 years	2019	11	1	0	0	0	0	0	0	0	0
1289	<5 years	2019	12	1	0	0	0	0	0	0	0	0
1290	<5 years	2020	1	1	0	0	0	0	0	0	0	0
1291	<5 years	2020	3	1	0	0	0	0	1	0	0	0
1292	<5 years	2020	3	1	0	0	0	0	0	0	0	0
1293	<5 years	2020	6	0	0	0	0	0	0	0	0	0
1294	<5 years	2020	6	1	0	0	0	0	0	0	0	0
1295	<5 years	2020	7	1	0	0	0	0	0	0	0	0
1296	<5 years	2020	7	0	0	0	0	0	0	0	0	0
1297	<5 years	2020	7	1	0	0	0	0	0	0	0	0
1298	<5 years	2020	8	1	0	0	0	0	0	0	0	0
1299	<5 years	2020	9	1	1	0	0	0	0	0	0	0
1300	<5 years	2020	11	0	0	0	0	0	0	0	0	0
1301	<5 years	2020	11	0	0	0	0	0	0	0	0	0
1302	<5 years	2021	1	1	0	0	0	0	0	0	0	0
1303	<5 years	2021	3	0	1	0	0	0	0	0	0	0
1304	<5 years	2021	4	0	1	0	0	0	0	0	0	0
1305	<5 years	2021	5	0	0	0	0	0	0	0	0	0
1306	<5 years	2021	5	1	0	0	0	0	0	0	0	0
1307	<5 years	2021	5	1	0	1	0	0	0	0	0	0
1308	<5 years	2021	6	1	0	0	0	0	0	0	1	0
1309	<5 years	2021	7	1	0	0	0	0	0	0	0	0
1310	<5 years	2021	7	0	0	0	0	0	1	0	0	0
1311	<5 years	2021	7	1	0	1	0	0	0	0	0	0
1312	<5 years	2018	5	1	1	0	0	0	0	0	0	0
1313	<5 years	2018	7	0	0	0	0	0	0	0	0	0
1314	<5 years	2018	9	1	0	0	0	0	0	0	0	0
1315	<5 years	2018	11	0	1	0	0	0	0	0	0	0
1316	<5 years	2018	12	0	1	0	0	0	0	0	0	0
1317	<5 years	2018	12	0	0	1	0	0	0	0	0	0
1318	<5 years	2018	12	1	0	0	0	1	0	0	0	0
1319	<5 years	2019	1	0	0	0	0	0	0	0	0	0
1320	<5 years	2019	1	1	1	0	0	0	1	0	0	0
1321	<5 years	2019	3	1	0	0	0	0	0	0	0	0
1322	<5 years	2019	4	1	0	0	0	0	0	0	0	0
1323	<5 years	2019	4	1	1	0	0	0	0	0	0	0
1324	<5 years	2019	7	1	0	0	0	0	0	0	0	0
1325	<5 years	2019	8	0	0	0	0	0	0	0	0	0
1326	<5 years	2019	9	0	0	0	0	0	0	0	0	0
1327	<5 years	2019	9	1	0	0	0	0	0	0	0	0
1328	<5 years	2019	9	0	0	0	0	0	0	0	0	0
1329	<5 years	2019	10	1	0	0	0	0	0	0	0	0
1330	<5 years	2019	11	1	1	0	0	0	0	0	0	0
1331	<5 years	2019	11	0	0	0	0	0	0	0	0	0
1332	<5 years	2019	11	1	0	0	0	0	0	0	0	0
1333	<5 years	2019	12	0	0	0	0	0	0	0	0	0
1334	<5 years	2019	12	0	0	0	0	0	0	0	0	0
1335	<5 years	2019	12	0	0	0	0	0	1	0	1	0
1336	<5 years	2019	12	1	0	1	0	0	0	0	0	0
1337	<5 years	2020	1	1	0	0	0	0	0	0	1	0
1338	<5 years	2020	2	1	1	0	0	0	0	0	0	0
1339	<5 years	2020	7	1	0	0	0	0	0	0	0	0
1340	<5 years	2020	7	0	0	0	0	0	0	0	0	0
1341	<5 years	2020	9	0	0	0	0	0	0	0	0	0
1342	<5 years	2020	10	1	0	0	0	0	0	0	0	0
1343	<5 years	2020	11	0	0	0	0	0	0	0	0	0
1344	<5 years	2020	12	0	0	0	0	0	0	0	0	0
1345	<5 years	2021	1	1	0	0	0	0	0	0	0	0
1346	<5 years	2021	2	1	0	0	0	0	0	0	0	0
1347	<5 years	2021	2	0	1	0	0	0	0	0	0	0
1348	<5 years	2021	4	1	0	0	0	0	0	0	0	0
1349	<5 years	2021	5	0	0	0	0	0	0	0	0	0
1350	<5 years	2021	6	1	0	0	0	0	0	0	1	0
1351	<5 years	2021	6	0	1	1	0	0	0	0	0	0
1352	<5 years	2021	7	0	0	1	0	0	0	0	0	0
1353	<5 years	2021	7	1	0	0	0	0	0	0	0	0
1354	<5 years	2021	7	0	0	0	0	0	0	0	0	0
1355	<5 years	2021	7	0	0	0	0	0	0	0	0	0
1356	<5 years	2021	7	1	1	1	0	0	0	0	0	0
1357	<5 years	2021	7	1	1	0	0	0	0	0	0	0
1358	<5 years	2018	6	0	0	0	0	0	0	0	0	0
1359	<5 years	2018	8	1	0	0	0	0	0	0	0	0
1360	<5 years	2018	9	1	1	0	0	0	0	0	0	0
1361	<5 years	2018	10	1	0	0	0	0	0	0	0	0
1362	<5 years	2018	11	1	0	0	0	0	0	0	0	0
1363	<5 years	2018	12	0	0	1	0	0	1	0	0	0
1364	<5 years	2018	12	0	0	1	0	0	0	0	0	0
1365	<5 years	2019	1	1	0	1	0	0	0	0	0	0
1366	<5 years	2019	1	1	0	0	0	0	0	0	0	0
1367	<5 years	2019	1	0	1	0	0	0	0	0	0	0
1368	<5 years	2019	1	0	1	0	0	0	1	0	0	0
1369	<5 years	2019	1	1	1	0	0	0	1	0	0	0
1370	<5 years	2019	3	1	1	0	0	0	0	0	0	0
1371	<5 years	2019	4	1	0	0	0	0	0	0	0	0
1372	<5 years	2019	8	1	0	0	0	0	0	0	0	0
1373	<5 years	2019	8	0	0	0	0	0	0	0	0	0
1374	<5 years	2019	9	0	1	0	0	0	0	0	0	0
1375	<5 years	2019	9	0	0	0	0	0	0	0	0	0
1376	<5 years	2019	11	1	0	1	0	0	0	0	1	0
1377	<5 years	2019	12	0	0	1	0	0	0	0	0	0
1378	<5 years	2019	12	0	0	0	0	0	0	0	0	0
1379	<5 years	2019	12	0	0	1	0	0	0	0	0	0
1380	<5 years	2020	1	1	0	1	0	0	0	0	0	0
1381	<5 years	2020	1	0	1	0	1	0	0	0	0	0
1382	<5 years	2020	2	1	1	0	0	0	0	0	0	0
1383	<5 years	2020	2	0	0	0	0	0	0	0	0	0
1384	<5 years	2020	5	0	1	0	0	0	0	0	0	0
1385	<5 years	2020	8	1	0	0	0	0	0	0	0	0
1386	<5 years	2020	8	0	0	0	0	0	0	0	0	0
1387	<5 years	2020	8	1	0	0	0	0	0	0	0	0
1388	<5 years	2020	9	1	0	0	0	0	0	0	0	0
1389	<5 years	2020	9	1	0	0	0	0	0	0	0	0
1390	<5 years	2020	10	1	0	0	0	0	0	0	0	0
1391	<5 years	2020	10	0	0	0	0	0	0	0	0	0
1392	<5 years	2020	11	1	0	0	0	0	0	0	0	0
1393	<5 years	2020	12	0	0	0	0	0	0	0	0	0
1394	<5 years	2021	3	1	0	0	0	0	0	0	0	0
1395	<5 years	2021	3	0	0	0	0	0	0	0	0	0
1396	<5 years	2021	3	0	0	0	0	0	1	0	0	0
1397	<5 years	2021	3	0	1	0	0	0	0	0	0	0
1398	<5 years	2021	4	0	0	0	0	0	0	0	0	0
1399	<5 years	2021	5	0	1	1	0	0	0	0	0	0
1400	<5 years	2021	5	0	0	1	0	0	0	0	0	0
1401	<5 years	2021	5	1	1	0	0	0	0	0	0	0
1402	<5 years	2021	6	1	0	0	0	0	0	0	0	0
1403	<5 years	2021	7	1	0	1	0	0	0	0	0	0
1404	<5 years	2021	7	0	0	1	0	0	0	0	0	0
1405	<5 years	2021	7	0	0	0	0	0	0	0	0	0
1406	<5 years	2018	5	1	1	0	0	0	0	0	0	0
1407	<5 years	2018	6	0	0	0	0	0	0	0	0	0
1408	<5 years	2018	9	1	1	0	0	0	0	0	0	0
1409	<5 years	2018	9	1	0	0	0	0	0	0	0	0
1410	<5 years	2018	10	0	0	0	0	0	0	0	0	0
1411	<5 years	2018	10	0	0	0	0	0	0	0	0	0
1412	<5 years	2018	10	1	1	0	0	0	0	0	0	0
1413	<5 years	2018	10	0	0	0	0	0	0	0	0	0
1414	<5 years	2018	12	1	0	0	0	0	0	0	0	0
1415	<5 years	2019	1	1	1	0	0	0	0	0	0	0
1416	<5 years	2019	2	0	0	0	0	0	0	1	0	0
1417	<5 years	2019	2	0	1	0	0	0	0	0	0	0
1418	<5 years	2019	4	1	1	0	1	0	0	0	0	0
1419	<5 years	2019	8	1	1	0	0	0	0	0	0	0
1420	<5 years	2019	9	0	0	0	0	0	0	0	0	0
1421	<5 years	2019	9	0	0	0	0	0	0	0	0	0
1422	<5 years	2019	9	0	0	0	0	0	0	0	0	0
1423	<5 years	2019	10	1	0	0	0	0	0	0	0	0
1424	<5 years	2019	11	1	0	0	0	0	0	0	0	0
1425	<5 years	2019	11	1	0	0	0	0	0	0	0	0
1426	<5 years	2019	12	1	0	0	0	0	0	0	0	0
1427	<5 years	2019	12	1	0	0	0	0	0	0	0	0
1428	<5 years	2019	12	1	0	0	0	0	0	0	0	0
1429	<5 years	2019	12	1	1	1	0	0	0	0	0	0
1430	<5 years	2020	1	1	1	0	0	0	0	0	0	0
1431	<5 years	2020	2	0	0	0	0	0	0	0	0	0
1432	<5 years	2020	2	1	0	0	0	0	1	0	0	0
1433	<5 years	2020	3	1	1	0	0	0	0	0	0	0
1434	<5 years	2020	3	0	0	0	0	0	0	0	0	0
1435	<5 years	2020	8	1	1	0	0	0	0	0	0	0
1436	<5 years	2020	9	1	0	0	0	0	0	0	0	0
1437	<5 years	2020	10	0	0	0	0	0	0	0	0	0
1438	<5 years	2020	12	0	0	0	0	0	0	0	0	0
1439	<5 years	2021	1	1	0	0	0	0	0	0	0	0
1440	<5 years	2021	1	0	0	0	0	0	0	0	0	0
1441	<5 years	2021	2	0	0	0	0	0	0	0	0	0
1442	<5 years	2021	3	0	1	0	0	0	0	0	0	0
1443	<5 years	2021	4	0	0	0	0	0	0	0	0	0
1444	<5 years	2021	5	0	0	0	0	0	0	0	0	0
1445	<5 years	2021	5	0	0	0	0	0	0	0	1	0
1446	<5 years	2021	5	0	0	0	0	0	0	0	0	0
1447	<5 years	2021	5	1	0	0	0	0	0	0	0	0
1448	<5 years	2021	6	1	0	0	0	0	0	0	0	0
1449	<5 years	2021	7	1	0	1	0	0	0	0	0	0
1450	<5 years	2018	7	0	1	0	0	0	0	0	0	0
1451	<5 years	2018	7	1	0	0	0	0	0	0	0	0
1452	<5 years	2018	7	1	0	0	0	0	0	0	0	0
1453	<5 years	2018	8	1	1	0	0	0	0	0	0	0
1454	<5 years	2018	9	0	0	0	0	0	0	0	0	0
1455	<5 years	2018	9	1	0	0	0	0	0	0	0	0
1456	<5 years	2018	10	0	0	0	0	0	0	0	0	0
1457	<5 years	2018	12	0	0	1	0	0	0	0	0	0
1458	<5 years	2018	12	0	1	0	0	0	0	0	0	0
1459	<5 years	2019	3	0	1	0	0	0	0	0	0	0
1460	<5 years	2019	4	1	0	0	0	0	0	0	1	0
1461	<5 years	2019	4	0	0	0	0	0	0	0	0	0
1462	<5 years	2019	7	0	0	0	0	0	0	0	0	0
1463	<5 years	2019	9	0	0	0	0	0	0	0	1	0
1464	<5 years	2019	10	1	0	0	0	0	0	0	0	0
1465	<5 years	2019	10	0	0	0	0	0	0	0	0	0
1466	<5 years	2019	10	1	0	0	0	0	0	0	0	0
1467	<5 years	2019	12	0	0	0	0	0	0	0	0	0
1468	<5 years	2019	12	1	1	0	0	0	0	0	0	0
1469	<5 years	2019	12	1	0	0	0	0	0	0	0	0
1470	<5 years	2020	1	0	0	1	0	0	0	0	0	0
1471	<5 years	2020	2	1	0	0	0	0	0	0	0	0
1472	<5 years	2020	5	0	0	0	0	0	0	0	0	0
1473	<5 years	2020	6	1	0	0	0	0	0	0	0	0
1474	<5 years	2020	9	1	0	0	0	0	0	0	0	0
1475	<5 years	2020	9	1	0	0	0	0	0	0	0	0
1476	<5 years	2020	9	0	0	0	0	0	0	0	0	0
1477	<5 years	2020	11	1	0	0	0	0	0	0	0	0
1478	<5 years	2021	3	0	1	0	0	0	0	0	0	0
1479	<5 years	2021	5	0	0	0	0	0	0	0	0	0
1480	<5 years	2021	5	1	1	0	0	0	0	0	0	0
1481	<5 years	2021	6	1	0	0	0	0	0	0	1	0
1482	<5 years	2021	6	1	0	0	0	0	0	0	0	0
1483	<5 years	2021	6	1	1	0	0	0	0	0	0	0
1484	<5 years	2018	6	0	0	0	0	0	0	0	0	0
1485	<5 years	2018	7	0	0	0	0	0	0	0	0	0
1486	<5 years	2018	8	1	0	0	0	0	0	0	0	0
1487	<5 years	2018	8	1	1	0	0	0	0	0	0	0
1488	<5 years	2018	10	0	0	0	0	0	0	0	0	0
1489	<5 years	2018	10	1	0	0	0	0	0	0	0	0
1490	<5 years	2018	11	1	0	0	0	0	0	0	0	0
1491	<5 years	2018	11	1	1	1	0	0	0	0	0	0
1492	<5 years	2018	11	0	0	0	0	0	0	0	0	0
1493	<5 years	2018	12	0	0	0	0	0	0	0	0	0
1494	<5 years	2018	12	1	1	1	0	0	1	0	0	0
1495	<5 years	2019	2	1	0	0	0	0	0	0	0	0
1496	<5 years	2019	3	1	0	0	0	0	0	0	0	0
1497	<5 years	2019	4	1	1	0	0	0	0	0	0	0
1498	<5 years	2019	6	0	0	0	0	0	0	0	0	0
1499	<5 years	2019	7	1	0	0	0	0	0	0	0	0
1500	<5 years	2019	8	0	1	0	0	0	0	0	0	0
1501	<5 years	2019	10	0	0	0	0	0	0	0	1	0
1502	<5 years	2019	11	0	0	0	0	0	0	0	0	0
1503	<5 years	2019	12	1	1	0	0	0	0	0	0	0
1504	<5 years	2020	1	0	0	1	0	0	0	0	0	0
1505	<5 years	2020	1	1	0	1	0	0	1	0	0	0
1506	<5 years	2020	1	1	0	1	0	0	0	0	0	0
1507	<5 years	2020	1	0	1	0	0	0	0	0	0	0
1508	<5 years	2020	2	1	0	0	0	0	1	0	0	0
1509	<5 years	2020	2	1	0	0	0	0	0	0	0	0
1510	<5 years	2020	3	1	1	0	0	0	0	0	0	0
1511	<5 years	2020	3	1	1	0	0	0	0	0	0	0
1512	<5 years	2020	3	1	1	0	0	0	0	0	0	0
1513	<5 years	2020	3	0	1	0	1	0	0	0	0	0
1514	<5 years	2020	6	0	1	0	0	0	0	0	0	0
1515	<5 years	2020	8	0	0	0	0	0	0	0	0	0
1516	<5 years	2020	11	1	0	0	0	0	0	0	0	0
1517	<5 years	2020	11	0	0	0	0	0	0	0	0	0
1518	<5 years	2020	12	1	0	0	0	0	0	0	0	0
1519	<5 years	2021	1	0	0	0	0	0	0	0	0	0
1520	<5 years	2021	1	0	0	0	0	0	0	0	0	0
1521	<5 years	2021	2	1	1	0	0	0	0	0	0	0
1522	<5 years	2021	3	1	0	0	0	0	0	0	0	0
1523	<5 years	2021	5	0	1	0	0	0	0	0	0	0
1524	<5 years	2021	5	1	0	1	0	0	0	0	0	0
1525	<5 years	2021	6	1	1	0	0	0	0	0	0	0
1526	<5 years	2021	7	0	0	0	0	0	0	0	0	0
1527	<5 years	2021	7	0	0	1	0	0	0	0	0	0
1528	<5 years	2018	5	1	0	0	0	1	0	0	0	0
1529	<5 years	2018	7	0	0	0	0	0	0	0	0	0
1530	<5 years	2018	8	0	1	0	0	0	0	0	0	0
1531	<5 years	2018	8	1	1	0	0	0	0	0	0	0
1532	<5 years	2018	9	1	0	0	0	0	0	0	0	0
1533	<5 years	2018	9	0	0	0	0	0	0	0	0	0
1534	<5 years	2018	10	0	1	0	0	0	0	0	0	0
1535	<5 years	2018	11	1	1	0	0	0	0	0	0	0
1536	<5 years	2018	11	0	0	0	0	0	0	0	0	0
1537	<5 years	2018	11	1	1	0	0	1	0	0	0	0
1538	<5 years	2018	11	0	0	0	0	0	0	0	0	0
1539	<5 years	2018	12	0	1	0	0	0	0	0	0	0
1540	<5 years	2019	2	1	1	0	0	0	0	0	0	0
1541	<5 years	2019	3	1	1	0	0	0	0	0	0	0
1542	<5 years	2019	4	0	0	0	0	0	0	0	0	0
1543	<5 years	2019	4	0	0	0	0	0	0	0	0	0
1544	<5 years	2019	5	0	0	0	0	0	0	0	0	0
1545	<5 years	2019	5	0	0	0	0	0	0	0	0	0
1546	<5 years	2019	7	1	0	0	0	0	0	0	0	0
1547	<5 years	2019	7	1	0	0	0	0	0	0	0	0
1548	<5 years	2019	7	0	0	0	0	0	0	0	0	0
1549	<5 years	2019	11	0	1	1	1	0	0	0	0	0
1550	<5 years	2019	11	1	1	0	0	0	0	0	0	0
1551	<5 years	2019	11	1	1	0	0	0	0	0	0	0
1552	<5 years	2019	12	0	1	1	0	0	0	0	0	0
1553	<5 years	2019	12	0	0	1	0	0	0	0	0	0
1554	<5 years	2019	12	1	0	0	0	0	0	0	0	0
1555	<5 years	2019	12	1	0	0	0	0	0	0	0	0
1556	<5 years	2019	12	1	0	0	0	0	0	0	0	0
1557	<5 years	2019	12	1	0	1	0	0	0	0	0	0
1558	<5 years	2019	12	1	0	0	0	0	0	0	0	0
1559	<5 years	2019	12	1	1	0	0	0	0	0	0	0
1560	<5 years	2020	1	1	0	0	0	0	1	1	0	0
1561	<5 years	2020	1	1	0	0	0	0	0	0	0	0
1562	<5 years	2020	3	1	1	0	0	0	0	0	0	0
1563	<5 years	2020	3	1	0	0	0	0	1	0	0	0
1564	<5 years	2020	5	0	0	0	0	0	0	0	0	0
1565	<5 years	2020	6	0	0	0	0	0	0	0	0	0
1566	<5 years	2020	8	0	0	0	0	0	0	0	0	0
1567	<5 years	2020	9	1	0	0	0	0	0	0	0	0
1568	<5 years	2020	11	0	0	0	0	0	0	0	0	0
1569	<5 years	2020	12	1	0	0	0	0	0	0	0	0
1570	<5 years	2021	1	1	1	0	0	0	0	0	0	0
1571	<5 years	2021	3	1	1	0	0	0	0	0	0	0
1572	<5 years	2021	6	1	1	0	0	0	0	0	0	0
1573	<5 years	2021	6	1	0	1	0	0	0	0	0	0
1574	<5 years	2021	7	0	1	1	0	0	0	0	1	0
1575	<5 years	2021	7	0	0	0	0	0	0	0	1	0
1576	<5 years	2021	7	0	0	0	0	0	0	0	0	0
1577	<5 years	2018	5	1	1	0	0	0	0	0	0	0
1578	<5 years	2018	5	0	0	0	0	0	0	0	0	0
1579	<5 years	2018	5	0	1	0	0	0	0	0	0	0
1580	<5 years	2018	8	1	1	0	0	0	0	0	0	0
1581	<5 years	2018	9	1	0	0	0	0	0	0	0	0
1582	<5 years	2018	9	0	0	0	0	0	0	0	0	0
1583	<5 years	2018	10	0	0	0	0	0	0	0	0	0
1584	<5 years	2018	10	0	0	0	0	0	0	0	0	0
1585	<5 years	2018	10	1	1	0	0	0	0	0	0	0
1586	<5 years	2018	12	1	0	0	0	0	0	0	0	0
1587	<5 years	2019	2	1	1	0	0	0	0	0	0	0
1588	<5 years	2019	3	0	1	0	0	0	0	0	0	0
1589	<5 years	2019	4	1	1	0	0	0	0	0	0	0
1590	<5 years	2019	4	0	1	0	0	0	0	0	0	0
1591	<5 years	2019	4	0	0	0	0	0	0	0	0	0
1592	<5 years	2019	5	1	0	0	0	1	0	0	0	0
1593	<5 years	2019	5	0	0	0	0	1	0	0	0	0
1594	<5 years	2019	5	1	0	0	0	0	0	0	0	0
1595	<5 years	2019	6	0	0	0	0	0	0	0	0	0
1596	<5 years	2019	7	0	0	0	0	0	0	0	0	0
1597	<5 years	2019	7	1	0	0	0	0	0	0	0	0
1598	<5 years	2019	8	1	0	0	0	0	0	0	0	0
1599	<5 years	2019	10	0	0	0	0	0	0	0	0	0
1600	<5 years	2019	10	0	0	0	0	0	0	0	0	0
1601	<5 years	2019	11	0	1	0	0	0	0	0	0	0
1602	<5 years	2019	11	0	1	0	0	0	0	0	0	0
1603	<5 years	2019	12	1	0	0	0	0	0	0	0	0
1604	<5 years	2020	1	0	0	0	0	0	0	0	0	0
1605	<5 years	2020	1	1	0	1	0	0	0	0	0	0
1606	<5 years	2020	1	1	0	0	0	0	0	0	0	0
1607	<5 years	2020	1	1	0	0	0	0	0	0	0	0
1608	<5 years	2020	2	1	0	0	0	0	1	0	0	0
1609	<5 years	2020	3	0	0	0	0	0	0	0	1	0
1610	<5 years	2020	5	1	0	0	1	0	0	0	0	0
1611	<5 years	2020	5	0	0	0	0	0	0	0	0	0
1612	<5 years	2020	6	1	0	0	0	0	0	0	0	0
1613	<5 years	2020	6	1	1	0	0	0	0	0	0	0
1614	<5 years	2020	7	0	0	0	0	0	0	0	0	0
1615	<5 years	2020	9	1	1	0	0	0	0	0	0	0
1616	<5 years	2020	10	1	0	0	0	0	0	0	0	0
1617	<5 years	2020	11	0	0	0	0	0	0	0	0	0
1618	<5 years	2020	11	1	0	0	0	0	0	0	0	0
1619	<5 years	2021	1	1	0	0	0	0	0	0	0	0
1620	<5 years	2021	1	1	0	0	0	0	0	0	0	0
1621	<5 years	2021	2	1	1	0	0	0	0	0	0	0
1622	<5 years	2021	3	1	0	0	0	0	0	0	0	0
1623	<5 years	2021	3	1	0	0	0	0	1	0	0	0
1624	<5 years	2021	4	1	0	0	0	0	0	0	0	0
1625	<5 years	2021	5	1	0	0	0	0	0	0	1	0
1626	<5 years	2021	5	1	0	0	0	0	0	0	0	0
1627	<5 years	2021	6	1	1	1	0	0	0	0	0	0
1628	<5 years	2021	7	1	0	1	0	0	0	0	0	0
1629	<5 years	2018	6	1	1	0	0	0	0	0	0	0
1630	<5 years	2018	6	1	0	0	0	0	0	0	0	0
1631	<5 years	2018	9	0	1	0	0	0	0	0	0	0
1632	<5 years	2018	9	1	0	0	0	0	0	0	0	0
1633	<5 years	2018	11	0	1	0	0	0	0	0	0	0
1634	<5 years	2018	12	1	0	0	0	0	0	0	0	0
1635	<5 years	2019	1	1	0	0	0	0	1	0	0	0
1636	<5 years	2019	1	0	0	0	0	0	0	0	0	0
1637	<5 years	2019	3	1	1	0	0	0	0	0	0	0
1638	<5 years	2019	3	1	1	0	0	0	0	0	0	0
1639	<5 years	2019	4	0	1	0	0	0	0	0	0	0
1640	<5 years	2019	6	1	1	0	0	0	0	0	0	0
1641	<5 years	2019	7	1	1	0	0	0	0	0	0	0
1642	<5 years	2019	8	1	0	0	0	0	0	0	0	0
1643	<5 years	2019	11	1	0	0	0	0	0	0	0	0
1644	<5 years	2019	12	1	0	1	0	0	0	0	0	0
1645	<5 years	2020	1	1	0	0	0	0	0	0	0	0
1646	<5 years	2020	1	1	0	0	0	0	0	0	0	0
1647	<5 years	2020	1	1	0	0	0	0	0	0	0	0
1648	<5 years	2020	1	0	1	0	0	0	0	0	0	0
1649	<5 years	2020	2	0	0	0	0	0	0	0	0	0
1650	<5 years	2020	2	1	0	1	0	1	0	0	0	0
1651	<5 years	2020	2	0	1	0	0	0	0	0	0	0
1652	<5 years	2020	3	1	0	0	0	1	0	0	0	0
1653	<5 years	2020	4	0	0	0	0	0	0	0	0	0
1654	<5 years	2020	5	1	0	0	0	0	0	0	0	0
1655	<5 years	2020	5	0	0	0	0	0	0	0	0	0
1656	<5 years	2020	6	0	0	0	0	0	0	0	0	0
1657	<5 years	2020	6	0	0	0	0	0	0	0	0	0
1658	<5 years	2020	9	1	1	0	0	0	0	0	0	0
1659	<5 years	2020	10	0	0	0	0	0	0	0	0	0
1660	<5 years	2020	10	0	0	0	0	0	0	0	0	0
1661	<5 years	2020	11	0	1	0	0	0	0	0	0	0
1662	<5 years	2021	1	0	0	0	0	0	0	0	0	0
1663	<5 years	2021	1	0	1	0	0	0	0	0	0	0
1664	<5 years	2021	1	0	0	0	0	0	0	0	0	0
1665	<5 years	2021	2	1	0	0	0	0	0	0	0	0
1666	<5 years	2021	3	1	0	0	0	0	0	0	1	0
1667	<5 years	2021	4	0	1	0	0	0	0	0	0	0
1668	<5 years	2021	4	1	0	0	0	0	0	0	0	0
1669	<5 years	2021	5	1	0	0	0	0	0	0	1	0
1670	<5 years	2021	7	1	0	1	0	0	0	0	0	0
1671	<5 years	2018	5	1	0	0	0	0	0	0	0	0
1672	<5 years	2018	8	1	1	0	0	0	0	0	0	0
1673	<5 years	2018	11	1	1	0	0	0	0	0	0	0
1674	<5 years	2018	11	0	0	0	0	0	0	0	0	0
1675	<5 years	2018	11	1	1	0	0	0	0	0	0	0
1676	<5 years	2019	1	0	0	0	0	0	0	0	0	0
1677	<5 years	2019	4	1	0	0	0	0	0	0	0	0
1678	<5 years	2019	4	1	0	0	0	0	0	0	0	0
1679	<5 years	2019	5	1	1	0	0	0	0	0	0	0
1680	<5 years	2019	5	0	1	0	0	0	0	0	0	0
1681	<5 years	2019	8	1	0	0	0	0	0	0	0	0
1682	<5 years	2019	8	1	0	0	0	0	0	0	0	0
1683	<5 years	2019	9	1	0	0	0	0	0	0	0	0
1684	<5 years	2019	9	1	1	0	0	0	0	0	0	0
1685	<5 years	2019	10	1	0	0	0	0	0	0	0	0
1686	<5 years	2019	11	1	0	0	0	0	0	0	1	0
1687	<5 years	2019	11	1	1	0	0	0	0	0	0	0
1688	<5 years	2019	11	1	0	0	0	0	0	1	0	0
1689	<5 years	2019	12	0	1	0	0	0	0	0	0	0
1690	<5 years	2019	12	1	1	0	0	0	0	0	0	0
1691	<5 years	2019	12	0	0	0	0	0	0	0	0	0
1692	<5 years	2020	1	0	0	1	0	0	1	0	0	0
1693	<5 years	2020	1	1	0	0	0	0	1	0	0	0
1694	<5 years	2020	1	0	0	0	0	0	0	0	0	0
1695	<5 years	2020	3	0	0	0	0	0	0	0	0	0
1696	<5 years	2020	3	0	0	0	0	0	1	0	0	0
1697	<5 years	2020	6	0	0	0	0	0	0	0	0	0
1698	<5 years	2020	9	1	1	0	0	0	0	0	0	0
1699	<5 years	2020	10	0	0	0	0	0	0	0	0	0
1700	<5 years	2020	12	1	1	0	0	0	0	0	0	0
1701	<5 years	2021	3	0	0	0	0	0	0	0	0	0
1702	<5 years	2021	5	0	0	1	0	0	1	0	0	0
1703	<5 years	2021	5	1	1	0	0	0	0	0	0	0
1704	<5 years	2021	5	1	0	0	0	0	0	0	1	0
1705	<5 years	2021	5	0	0	0	0	0	0	0	0	0
1706	<5 years	2021	5	0	0	0	0	0	0	0	0	0
1707	<5 years	2021	6	0	0	0	0	0	0	0	0	0
1708	<5 years	2021	6	0	0	0	0	0	0	0	1	0
1709	<5 years	2021	6	0	0	1	0	0	0	0	0	0
1710	<5 years	2021	7	1	0	1	0	0	0	0	0	0
1711	<5 years	2021	7	1	0	0	0	0	0	0	0	0
1712	<5 years	2018	5	1	0	0	0	0	0	0	0	0
1713	<5 years	2018	7	0	0	0	0	0	0	0	0	0
1714	<5 years	2018	9	1	1	0	0	0	0	0	0	0
1715	<5 years	2018	10	1	0	1	0	0	0	0	0	0
1716	<5 years	2018	11	0	1	0	0	0	0	0	0	0
1717	<5 years	2018	11	0	0	1	0	0	0	0	1	0
1718	<5 years	2018	12	1	1	1	0	0	0	0	0	0
1719	<5 years	2019	1	1	0	1	0	0	0	0	0	0
1720	<5 years	2019	2	1	0	0	0	0	1	0	0	0
1721	<5 years	2019	2	0	1	0	0	0	0	0	0	0
1722	<5 years	2019	3	0	1	0	0	0	0	0	0	0
1723	<5 years	2019	5	0	0	0	0	0	0	0	0	0
1724	<5 years	2019	6	1	0	0	1	0	0	0	0	0
1725	<5 years	2019	7	1	0	0	0	0	0	0	0	1
1726	<5 years	2019	9	1	1	0	0	0	0	0	0	0
1727	<5 years	2019	9	1	0	0	0	0	0	0	0	0
1728	<5 years	2019	10	1	0	0	0	0	0	0	0	0
1729	<5 years	2019	10	0	1	0	0	0	0	0	0	0
1730	<5 years	2019	11	1	0	0	0	0	0	0	0	0
1731	<5 years	2019	12	1	1	0	0	0	0	0	0	0
1732	<5 years	2019	12	0	0	1	0	0	0	0	0	0
1733	<5 years	2019	12	1	1	1	0	0	0	0	0	0
1734	<5 years	2019	12	1	0	1	1	0	0	0	0	0
1735	<5 years	2019	12	1	0	1	0	0	0	0	0	0
1736	<5 years	2020	1	0	0	0	0	0	0	0	0	0
1737	<5 years	2020	2	1	0	1	0	0	0	0	0	0
1738	<5 years	2020	2	1	0	0	0	1	0	0	0	0
1739	<5 years	2020	2	1	0	0	0	0	0	0	0	0
1740	<5 years	2020	3	0	1	0	0	0	0	0	0	0
1741	<5 years	2020	3	0	0	0	0	0	0	0	0	0
1742	<5 years	2020	5	0	0	0	0	0	0	0	0	0
1743	<5 years	2020	6	1	0	0	0	0	0	0	0	0
1744	<5 years	2020	9	1	0	0	0	0	0	0	0	0
1745	<5 years	2020	10	1	0	0	0	0	0	0	0	0
1746	<5 years	2020	10	0	1	0	0	0	0	0	0	0
1747	<5 years	2020	11	1	0	0	0	0	0	0	0	0
1748	<5 years	2020	12	0	0	0	0	0	0	0	0	0
1749	<5 years	2020	12	0	0	0	0	0	0	0	0	0
1750	<5 years	2021	2	1	1	0	0	0	0	0	0	0
1751	<5 years	2021	3	0	0	0	0	0	0	0	0	0
1752	<5 years	2021	3	1	0	0	0	0	0	0	0	0
1753	<5 years	2021	4	0	0	0	0	0	1	0	0	0
1754	<5 years	2021	4	0	0	0	0	0	0	0	0	0
1755	<5 years	2021	6	1	0	0	0	0	0	0	1	0
1756	<5 years	2021	7	1	0	0	0	0	0	0	1	0
1757	<5 years	2018	5	1	0	0	0	0	0	0	0	0
1758	<5 years	2018	7	0	0	0	0	0	0	0	0	0
1759	<5 years	2018	7	0	0	0	0	0	0	0	0	0
1760	<5 years	2018	9	1	0	0	0	0	0	0	0	0
1761	<5 years	2018	10	0	0	0	0	0	0	0	0	0
1762	<5 years	2018	10	0	0	1	0	0	0	0	0	0
1763	<5 years	2018	10	1	1	0	0	0	0	0	0	0
1764	<5 years	2018	12	0	0	0	0	0	1	0	0	0
1765	<5 years	2018	12	0	0	0	0	0	1	0	0	0
1766	<5 years	2019	1	1	0	1	0	0	0	0	0	0
1767	<5 years	2019	1	1	0	0	0	0	0	0	0	0
1768	<5 years	2019	3	1	1	0	0	1	0	0	0	0
1769	<5 years	2019	3	0	0	0	0	0	0	0	1	0
1770	<5 years	2019	3	0	0	0	0	0	0	0	0	0
1771	<5 years	2019	5	1	0	0	0	1	0	0	0	0
1772	<5 years	2019	7	1	0	0	0	0	0	0	0	0
1773	<5 years	2019	7	0	0	0	0	0	0	0	0	0
1774	<5 years	2019	8	1	0	0	0	0	0	0	1	0
1775	<5 years	2019	9	1	1	0	0	0	0	0	0	0
1776	<5 years	2019	9	1	0	0	0	0	0	0	0	0
1777	<5 years	2019	10	0	0	1	0	0	0	0	0	0
1778	<5 years	2019	12	1	1	0	0	0	0	0	0	0
1779	<5 years	2019	12	1	0	0	0	0	0	0	0	0
1780	<5 years	2020	1	0	0	1	0	0	0	0	0	0
1781	<5 years	2020	4	1	0	0	0	0	0	0	0	0
1782	<5 years	2020	9	1	0	0	0	0	0	0	0	0
1783	<5 years	2020	11	1	0	0	0	0	0	0	0	0
1784	<5 years	2020	12	1	0	0	0	0	0	0	0	0
1785	<5 years	2021	1	1	0	0	0	0	0	0	0	0
1786	<5 years	2021	2	1	0	0	0	0	0	0	0	0
1787	<5 years	2021	4	0	0	0	0	0	0	0	0	0
1788	<5 years	2021	4	0	0	0	0	0	1	0	0	0
1789	<5 years	2021	6	0	0	1	0	0	0	0	0	0
1790	<5 years	2021	6	1	0	0	0	0	0	0	0	0
1791	<5 years	2021	7	1	0	0	0	0	0	0	0	0
1792	<5 years	2018	6	1	0	0	0	0	0	0	0	0
1793	<5 years	2018	7	1	1	0	0	0	0	0	0	0
1794	<5 years	2018	9	0	0	0	0	0	0	0	1	0
1795	<5 years	2018	10	1	0	0	0	0	0	0	0	0
1796	<5 years	2018	10	0	0	0	0	0	0	0	1	0
1797	<5 years	2018	11	1	1	0	0	0	0	0	0	0
1798	<5 years	2018	11	0	0	0	0	0	1	0	0	0
1799	<5 years	2018	12	1	0	1	0	0	0	0	0	0
1800	<5 years	2019	1	1	0	0	0	0	0	0	0	0
1801	<5 years	2019	2	0	1	0	0	0	0	0	0	0
1802	<5 years	2019	2	1	1	0	0	0	0	0	0	0
1803	<5 years	2019	2	1	0	0	0	0	0	0	0	0
1804	<5 years	2019	4	1	0	0	0	0	0	0	0	0
1805	<5 years	2019	5	1	0	0	0	0	0	0	1	0
1806	<5 years	2019	5	1	0	0	0	0	0	0	0	0
1807	<5 years	2019	5	1	0	0	0	0	0	0	0	0
1808	<5 years	2019	6	1	0	0	0	0	0	0	1	0
1809	<5 years	2019	9	1	1	0	0	0	0	0	0	0
1810	<5 years	2019	9	0	1	0	0	0	0	0	0	0
1811	<5 years	2019	10	0	0	0	0	0	0	0	0	0
1812	<5 years	2019	10	1	1	0	0	0	0	0	0	0
1813	<5 years	2019	10	1	0	0	0	0	0	0	0	0
1814	<5 years	2019	10	0	1	1	0	0	0	0	0	0
1815	<5 years	2019	11	1	0	0	0	0	0	0	0	0
1816	<5 years	2019	12	1	1	0	0	0	0	0	1	0
1817	<5 years	2019	12	1	0	1	0	0	0	0	0	0
1818	<5 years	2019	12	1	0	0	0	0	0	0	0	0
1819	<5 years	2019	12	0	0	0	0	0	0	0	0	0
1820	<5 years	2019	12	1	1	0	0	0	0	0	0	0
1821	<5 years	2019	12	1	0	0	0	0	1	0	0	0
1822	<5 years	2020	1	0	0	0	0	0	0	0	0	0
1823	<5 years	2020	1	1	0	0	0	0	0	0	0	0
1824	<5 years	2020	2	0	1	0	0	0	0	0	0	0
1825	<5 years	2020	4	1	0	0	0	0	0	0	0	0
1826	<5 years	2020	8	0	0	0	0	0	0	0	0	0
1827	<5 years	2020	9	0	0	0	0	0	0	0	0	0
1828	<5 years	2020	10	0	0	0	0	0	0	0	0	0
1829	<5 years	2020	11	0	0	0	0	0	0	0	0	0
1830	<5 years	2020	11	1	0	0	0	0	0	0	0	0
1831	<5 years	2020	11	0	1	0	0	0	0	0	0	0
1832	<5 years	2020	12	1	0	0	0	0	0	0	0	0
1833	<5 years	2020	12	1	0	0	0	0	0	0	0	0
1834	<5 years	2021	1	0	0	0	0	0	0	0	0	0
1835	<5 years	2021	1	1	0	0	0	0	0	0	0	0
1836	<5 years	2021	3	0	0	0	0	0	0	0	0	0
1837	<5 years	2021	4	1	1	0	0	0	0	0	0	0
1838	<5 years	2021	5	0	0	0	0	0	0	0	0	0
1839	<5 years	2021	5	1	1	1	0	0	0	0	0	0
1840	<5 years	2021	6	1	0	0	0	0	0	0	1	0
1841	<5 years	2021	6	0	0	1	0	0	1	0	0	0
1842	<5 years	2021	6	0	0	0	0	0	0	0	1	0
1843	<5 years	2018	5	0	1	0	0	0	0	0	1	0
1844	<5 years	2018	6	1	0	0	0	0	0	0	1	0
1845	<5 years	2018	7	0	1	0	0	0	0	0	0	0
1846	<5 years	2018	8	0	0	0	0	0	0	0	1	0
1847	<5 years	2018	8	1	1	0	0	0	0	0	0	0
1848	<5 years	2018	9	0	0	0	0	0	0	0	0	0
1849	<5 years	2018	11	0	0	0	0	0	0	0	1	0
1850	<5 years	2018	12	0	0	1	0	0	0	0	0	0
1851	<5 years	2019	1	0	1	0	0	0	0	0	0	0
1852	<5 years	2019	1	0	0	0	0	0	1	0	0	0
1853	<5 years	2019	1	1	0	0	0	0	0	0	0	0
1854	<5 years	2019	2	1	1	0	0	0	0	0	0	0
1855	<5 years	2019	2	0	1	0	0	0	0	0	0	0
1856	<5 years	2019	3	1	0	0	0	0	0	0	0	0
1857	<5 years	2019	5	0	0	0	0	0	0	0	0	0
1858	<5 years	2019	5	0	1	0	0	0	0	0	0	0
1859	<5 years	2019	6	0	0	0	0	0	0	0	0	0
1860	<5 years	2019	6	0	0	0	0	0	0	0	0	0
1861	<5 years	2019	7	1	0	0	0	0	0	0	0	0
1862	<5 years	2019	9	1	1	0	0	0	0	0	0	0
1863	<5 years	2019	9	1	1	0	0	0	0	0	0	0
1864	<5 years	2019	10	1	1	0	0	0	0	0	0	0
1865	<5 years	2019	10	0	1	0	0	0	0	0	0	0
1866	<5 years	2019	10	0	0	0	0	0	0	0	0	0
1867	<5 years	2019	12	1	1	1	0	0	0	0	0	0
1868	<5 years	2019	12	1	0	0	0	1	0	0	0	0
1869	<5 years	2020	1	0	0	0	0	0	1	0	0	0
1870	<5 years	2020	1	1	0	0	0	0	0	1	0	0
1871	<5 years	2020	2	1	0	0	0	0	0	1	0	0
1872	<5 years	2020	3	1	0	1	0	0	0	0	0	0
1873	<5 years	2020	3	1	1	0	0	0	0	0	0	0
1874	<5 years	2020	9	1	0	0	0	0	0	0	0	0
1875	<5 years	2020	9	0	0	0	0	0	0	0	0	0
1876	<5 years	2020	9	1	1	0	0	0	0	0	0	0
1877	<5 years	2020	9	1	1	0	0	0	0	0	0	0
1878	<5 years	2020	10	1	0	0	0	0	0	0	0	0
1879	<5 years	2020	10	0	0	0	0	0	0	0	0	0
1880	<5 years	2020	12	0	0	0	0	0	0	0	0	0
1881	<5 years	2020	12	0	0	0	0	0	0	0	0	0
1882	<5 years	2020	12	1	1	0	0	0	0	0	0	0
1883	<5 years	2020	12	0	0	0	0	0	0	0	0	0
1884	<5 years	2021	4	0	0	0	0	0	0	0	0	0
1885	<5 years	2021	5	0	0	0	0	0	1	0	0	0
1886	<5 years	2021	7	1	0	1	0	0	0	0	0	0
1887	<5 years	2021	7	0	0	0	0	0	0	0	0	0
1888	<5 years	2018	5	0	0	0	0	0	0	0	0	0
1889	<5 years	2018	5	1	0	0	0	0	0	0	0	0
1890	<5 years	2018	6	1	1	0	0	0	0	0	0	0
1891	<5 years	2018	7	0	1	0	0	0	0	0	0	0
1892	<5 years	2018	8	1	0	0	0	0	0	0	0	0
1893	<5 years	2018	9	1	0	0	0	0	0	0	0	0
1894	<5 years	2018	9	1	1	0	0	0	0	0	0	0
1895	<5 years	2018	9	1	0	0	0	0	0	0	0	0
1896	<5 years	2018	10	1	0	0	0	0	0	0	0	0
1897	<5 years	2018	11	0	1	0	0	0	0	0	0	0
1898	<5 years	2018	11	0	0	0	0	0	0	0	0	0
1899	<5 years	2018	11	1	0	1	0	0	0	0	0	0
1900	<5 years	2018	12	0	0	1	0	0	0	0	0	0
1901	<5 years	2019	1	0	0	1	0	0	1	0	0	0
1902	<5 years	2019	1	1	0	1	0	0	0	0	0	0
1903	<5 years	2019	1	1	0	0	0	0	0	0	0	0
1904	<5 years	2019	1	0	1	0	0	0	0	0	0	0
1905	<5 years	2019	1	0	0	0	0	0	0	0	0	0
1906	<5 years	2019	5	1	1	0	0	0	0	0	1	0
1907	<5 years	2019	5	1	0	0	0	0	0	0	1	0
1908	<5 years	2019	7	1	1	0	0	0	0	0	0	0
1909	<5 years	2019	10	1	0	0	0	0	0	0	1	0
1910	<5 years	2019	10	1	0	0	0	0	0	0	0	0
1911	<5 years	2019	11	0	0	1	0	0	0	0	0	0
1912	<5 years	2019	11	0	0	0	0	0	0	0	0	0
1913	<5 years	2019	11	0	0	0	0	0	0	0	0	0
1914	<5 years	2020	1	1	0	0	0	0	0	1	0	0
1915	<5 years	2020	3	0	1	0	0	0	0	0	0	0
1916	<5 years	2020	8	1	0	0	0	0	0	0	0	0
1917	<5 years	2020	8	1	0	0	0	0	0	0	0	0
1918	<5 years	2020	8	0	0	0	0	0	0	0	0	0
1919	<5 years	2020	9	0	0	0	0	0	0	0	0	0
1920	<5 years	2020	9	1	0	0	0	0	0	0	0	0
1921	<5 years	2020	10	1	0	0	0	0	0	0	0	0
1922	<5 years	2020	11	0	1	0	0	0	0	0	0	0
1923	<5 years	2020	11	0	0	0	0	0	0	0	0	0
1924	<5 years	2020	11	0	1	0	0	0	0	0	0	0
1925	<5 years	2020	12	1	0	0	0	0	0	0	0	0
1926	<5 years	2020	12	0	0	0	0	0	0	0	0	0
1927	<5 years	2021	2	0	0	0	0	0	0	0	0	0
1928	<5 years	2021	3	1	1	0	0	0	0	0	0	0
1929	<5 years	2021	3	0	0	0	0	0	0	0	0	0
1930	<5 years	2021	4	1	1	0	0	0	1	0	0	0
1931	<5 years	2021	4	1	0	0	0	0	0	0	0	0
1932	<5 years	2021	5	1	1	0	0	0	0	0	0	0
1933	<5 years	2021	6	1	1	0	0	0	0	0	0	0
1934	<5 years	2021	6	1	0	0	0	0	0	0	0	0
1935	<5 years	2021	7	0	0	0	0	0	0	0	0	0
1936	<5 years	2021	7	1	0	0	0	0	0	0	0	0
1937	<5 years	2018	6	0	1	0	0	0	0	0	0	0
1938	<5 years	2018	9	0	1	0	0	0	0	0	0	0
1939	<5 years	2018	12	1	0	0	0	0	0	0	0	0
1940	<5 years	2019	2	0	0	0	0	0	1	0	0	0
1941	<5 years	2019	2	1	0	0	0	0	0	0	0	0
1942	<5 years	2019	3	0	1	0	0	0	0	0	0	0
1943	<5 years	2019	4	0	1	0	0	0	0	0	0	0
1944	<5 years	2019	5	1	1	0	0	0	0	0	0	0
1945	<5 years	2019	5	1	0	0	0	1	0	0	0	0
1946	<5 years	2019	5	0	0	0	0	0	0	0	0	1
1947	<5 years	2019	6	1	0	0	0	0	0	0	0	0
1948	<5 years	2019	8	1	1	0	0	0	0	0	0	0
1949	<5 years	2019	9	0	1	0	0	0	0	0	0	0
1950	<5 years	2019	9	1	0	0	0	0	0	0	0	0
1951	<5 years	2019	10	1	0	0	0	0	0	0	0	0
1952	<5 years	2019	11	0	1	0	0	0	0	0	0	0
1953	<5 years	2019	11	1	1	0	0	0	0	0	0	0
1954	<5 years	2019	11	1	0	0	0	0	0	0	0	0
1955	<5 years	2019	11	0	1	1	0	0	0	0	0	0
1956	<5 years	2019	11	1	1	0	0	0	0	0	0	0
1957	<5 years	2019	12	1	0	0	0	0	0	0	0	0
1958	<5 years	2019	12	1	0	1	0	0	0	0	0	0
1959	<5 years	2019	12	0	1	1	0	0	0	0	0	0
1960	<5 years	2019	12	0	0	1	0	0	0	0	0	0
1961	<5 years	2020	1	0	0	1	0	0	0	0	0	0
1962	<5 years	2020	1	0	0	1	0	0	0	0	0	0
1963	<5 years	2020	1	0	1	0	0	0	0	0	0	0
1964	<5 years	2020	1	1	1	0	0	0	0	0	0	0
1965	<5 years	2020	4	1	0	0	0	0	1	0	0	0
1966	<5 years	2020	7	1	0	0	0	0	0	0	0	0
1967	<5 years	2020	9	0	1	0	0	0	0	0	0	0
1968	<5 years	2020	10	0	0	0	0	0	0	0	0	0
1969	<5 years	2020	10	0	0	0	0	0	0	0	0	0
1970	<5 years	2020	10	0	0	0	0	0	0	0	0	0
1971	<5 years	2020	11	1	0	0	0	0	0	0	0	0
1972	<5 years	2020	11	0	0	0	0	0	0	0	0	0
1973	<5 years	2021	1	0	0	0	0	0	0	0	0	0
1974	<5 years	2021	3	0	1	0	0	0	0	0	0	0
1975	<5 years	2021	5	1	0	0	0	0	1	0	0	0
1976	<5 years	2021	6	1	0	0	0	0	0	0	0	0
1977	<5 years	2021	6	1	0	1	0	0	1	0	0	0
1978	<5 years	2021	6	0	0	1	0	0	0	0	0	0
1979	<5 years	2021	6	0	0	1	0	0	0	0	0	0
1980	<5 years	2021	6	0	0	1	0	0	0	0	0	0
1981	<5 years	2021	6	0	0	0	0	0	0	0	1	0
1982	<5 years	2021	7	0	1	1	0	0	0	0	0	0
1983	<5 years	2021	7	1	0	1	0	0	0	0	0	0
1984	<5 years	2018	5	1	1	0	0	0	0	0	0	0
1985	<5 years	2018	7	0	0	0	1	0	0	0	0	0
1986	<5 years	2018	7	0	1	0	0	0	0	0	0	0
1987	<5 years	2018	9	1	0	0	0	0	0	0	0	0
1988	<5 years	2018	9	0	1	0	0	0	0	0	0	0
1989	<5 years	2018	10	0	1	0	0	0	0	0	0	0
1990	<5 years	2018	10	1	0	0	0	0	0	0	1	0
1991	<5 years	2018	10	0	0	1	0	0	0	0	0	0
1992	<5 years	2018	12	0	0	0	0	0	1	0	0	0
1993	<5 years	2019	1	1	0	0	0	0	0	0	0	0
1994	<5 years	2019	2	0	1	0	0	0	0	0	0	0
1995	<5 years	2019	2	1	0	1	0	0	0	0	0	0
1996	<5 years	2019	3	0	0	0	0	0	0	0	0	0
1997	<5 years	2019	3	1	0	0	0	0	0	0	0	0
1998	<5 years	2019	4	0	0	0	0	0	0	0	1	0
1999	<5 years	2019	4	1	0	0	1	0	0	0	1	0
[truncated: 34,227 more rows]
